# Supplementary material for: Methylphosphonate-driven methane formation and its link to primary production in the oligotrophic North Atlantic
Source: Nat Commun. 2023 Oct 16;14:6529. doi: 10.1038/s41467-023-42304-4 (PMC10579326; doi:10.1038/s41467-023-42304-4)
Supplement: Supplementary file 4 — Source Data [file 41467_2023_42304_MOESM4_ESM.xlsx]

## Sheet: F1
Figure 1
Satellite Data - 1b				Measured Chla values - 1c
latitude	longitude	Chla		Station	CTD	Depth	Chla
deg_N	deg_W	µg L-1				m	µg L-1
14.98	-59.98	0.11		S1	First cast	299	0
14.98	-59.94	0.11		S1	First cast	201	0
14.98	-59.9	0.1		S1	First cast	181	0.01
14.98	-59.85	0.1		S1	First cast	161	0.07
14.98	-59.81	0.1		S1	First cast	141	0.12
14.98	-59.77	0.09		S1	First cast	121	0.32
14.98	-59.73	0.09		S1	First cast	102	0.59
14.98	-59.69	0.09		S1	First cast	82	0.54
14.98	-59.65	0.09		S1	First cast	62	0.32
14.98	-59.6	0.09		S1	First cast	43	0.21
14.98	-59.56	0.09		S1	First cast	23	0.15
14.98	-59.52	0.09		S1	First cast	13	0.14
14.98	-59.48	0.09		S2	First cast	218	0
14.98	-59.44	0.09		S2	First cast	199	0
14.98	-59.4	0.08		S2	First cast	178	0.02
14.98	-59.35	0.08		S2	First cast	160	0.05
14.98	-59.31	0.07		S2	First cast	140	0.12
14.98	-59.27	0.07		S2	First cast	121	0.24
14.98	-59.23	0.07		S2	First cast	101	0.43
14.98	-59.19	0.08		S2	First cast	81	0.73
14.98	-59.15	0.08		S2	First cast	61	0.24
14.98	-59.1	0.07		S2	First cast	42	0.2
14.98	-59.06	0.07		S2	First cast	22	0.14
14.98	-59.02	0.07		S2	First cast	12	0.14
14.98	-58.98	0.07		S3	First cast	200	0.033
14.98	-58.94	0.07		S3	First cast	191	0.032
14.98	-58.9	0.07		S3	First cast	181	0.056
14.98	-58.85	0.07		S3	First cast	161	0.165
14.98	-58.81	0.07		S3	First cast	141	0.301
14.98	-58.77	0.07		S3	First cast	122	0.528
14.98	-58.73	0.07		S3	First cast	102	0.665
14.98	-58.69	0.07		S3	First cast	83	0.325
14.98	-58.65	0.07		S3	First cast	63	0.215
14.98	-58.6	0.07		S3	First cast	43	0.142
14.98	-58.56	0.06		S3	First cast	23	0.139
14.98	-58.52	0.06		S3	First cast	13	0.123
14.98	-58.48	0.06		S4	First cast	249	0
14.98	-58.44	0.06		S4	First cast	200	0
14.98	-58.4	0.06		S4	First cast	180	0.009
14.98	-58.35	0.06		S4	First cast	160	0.03
14.98	-58.31	0.06		S4	First cast	141	0.055
14.98	-58.27	0.06		S4	First cast	121	0.125
14.98	-58.23	0.06		S4	First cast	101	0.235
14.98	-58.19	0.06		S4	First cast	82	0.497
14.98	-58.15	0.07		S4	First cast	62	0.802
14.98	-58.1	0.06		S4	First cast	42	0.662
14.98	-58.06	0.06		S4	First cast	23	0.315
14.98	-58.02	0.06		S4	First cast	12	0.333
14.98	-57.98	0.06		S5	First cast	249	0
14.98	-57.94	0.06		S5	First cast	200	0
14.98	-57.9	0.07		S5	First cast	180	0.01
14.98	-57.85	0.07		S5	First cast	160	0.051
14.98	-57.81	0.07		S5	First cast	140	0.114
14.98	-57.77	0.07		S5	First cast	121	0.316
14.98	-57.73	0.06		S5	First cast	101	0.632
14.98	-57.69	0.06		S5	First cast	82	0.672
14.98	-57.65	0.07		S5	First cast	62	0.315
14.98	-57.6	0.07		S5	First cast	42	0.189
14.98	-57.56	0.07		S5	First cast	22	0.147
14.98	-57.52	0.07		S5	First cast	12	0.148
14.98	-57.48	0.07		S6	First cast	250	0
14.98	-57.44	0.07		S6	First cast	201	0
14.98	-57.4	0.07		S6	First cast	181	0.013
14.98	-57.35	0.07		S6	First cast	161	0.054
14.98	-57.31	0.07		S6	First cast	141	0.104
14.98	-57.27	0.07		S6	First cast	122	0.282
14.98	-57.23	0.08		S6	First cast	102	0.639
14.98	-57.19	0.07		S6	First cast	82	0.532
14.98	-57.15	0.07		S6	First cast	63	0.224
14.98	-57.1	0.07		S6	First cast	42	0.194
14.98	-57.06	0.07		S6	First cast	23	0.121
14.98	-57.02	0.07		S6	First cast	13	0.114
14.98	-56.98	0.07		S7	First cast	250	0
14.98	-56.94	0.07		S7	First cast	200	0.034
14.98	-56.9	0.07		S7	First cast	180	0.048
14.98	-56.85	0.07		S7	First cast	161	0.13
14.98	-56.81	0.07		S7	First cast	141	0.177
14.98	-56.77	0.07		S7	First cast	121	0.299
14.94	-59.98	0.11		S7	First cast	102	0.508
14.94	-59.94	0.11		S7	First cast	82	0.656
14.94	-59.9	0.11		S7	First cast	62	0.353
14.94	-59.85	0.1		S7	First cast	43	0.194
14.94	-59.81	0.1		S7	First cast	23	0.202
14.94	-59.77	0.09		S7	First cast	13	0.179
14.94	-59.73	0.09		S8	First cast	250	0
14.94	-59.69	0.09		S8	First cast	201	0
14.94	-59.65	0.09		S8	First cast	181	0
14.94	-59.6	0.09		S8	First cast	161	0.035
14.94	-59.56	0.09		S8	First cast	141	0.106
14.94	-59.52	0.09		S8	First cast	121	0.325
14.94	-59.48	0.09		S8	First cast	102	0.661
14.94	-59.44	0.08		S8	First cast	82	0.663
14.94	-59.4	0.08		S8	First cast	62	0.371
14.94	-59.35	0.08		S8	First cast	42	0.199
14.94	-59.31	0.07		S8	First cast	23	0.201
14.94	-59.27	0.07		S8	First cast	14	0.186
14.94	-59.23	0.07		S9	First cast	250	0.008
14.94	-59.19	0.08		S9	First cast	202	0.009
14.94	-59.15	0.07		S9	First cast	181	0.016
14.94	-59.1	0.07		S9	First cast	161	0.046
14.94	-59.06	0.07		S9	First cast	142	0.14
14.94	-59.02	0.07		S9	First cast	121	0.381
14.94	-58.98	0.07		S9	First cast	102	0.578
14.94	-58.94	0.07		S9	First cast	83	0.304
14.94	-58.9	0.07		S9	First cast	63	0.176
14.94	-58.85	0.07		S9	First cast	44	0.144
14.94	-58.81	0.07		S9	First cast	24	0.132
14.94	-58.77	0.07		S9	First cast	14	0.134
14.94	-58.73	0.07		S10	First cast	250	0.01
14.94	-58.69	0.07		S10	First cast	201	0.01
14.94	-58.65	0.07		S10	First cast	181	0.014
14.94	-58.6	0.07		S10	First cast	162	0.044
14.94	-58.56	0.06		S10	First cast	141	0.106
14.94	-58.52	0.06		S10	First cast	121	0.197
14.94	-58.48	0.06		S10	First cast	102	0.717
14.94	-58.44	0.06		S10	First cast	83	0.884
14.94	-58.4	0.06		S10	First cast	63	0.358
14.94	-58.35	0.06		S10	First cast	43	0.348
14.94	-58.31	0.07		S10	First cast	23	0.315
14.94	-58.27	0.07		S10	First cast	14	0.306
14.94	-58.23	0.07		S11	First cast	250	0.014
14.94	-58.19	0.07		S11	First cast	201	0
14.94	-58.15	0.07		S11	First cast	181	0.021
14.94	-58.1	0.07		S11	First cast	162	0.081
14.94	-58.06	0.07		S11	First cast	142	0.157
14.94	-58.02	0.06		S11	First cast	122	0.341
14.94	-57.98	0.06		S11	First cast	102	0.643
14.94	-57.94	0.06		S11	First cast	82	0.628
14.94	-57.9	0.06		S11	First cast	63	0.485
14.94	-57.85	0.06		S11	First cast	43	0.345
14.94	-57.81	0.06		S11	First cast	24	0.214
14.94	-57.77	0.06		S11	First cast	13	0.251
14.94	-57.73	0.06		S12	First cast	250	0
14.94	-57.69	0.06		S12	First cast	201	0
14.94	-57.65	0.07		S12	First cast	182	0.027
14.94	-57.6	0.07		S12	First cast	162	0.077
14.94	-57.56	0.07		S12	First cast	142	0.243
14.94	-57.52	0.07		S12	First cast	122	0.392
14.94	-57.48	0.07		S12	First cast	103	0.692
14.94	-57.44	0.07		S12	First cast	83	0.618
14.94	-57.4	0.07		S12	First cast	63	0.352
14.94	-57.35	0.07		S12	First cast	43	0.199
14.94	-57.31	0.07		S12	First cast	24	0.174
14.94	-57.27	0.08		S12	First cast	14	0.147
14.94	-57.23	0.07
14.94	-57.19	0.07
14.94	-57.15	0.08
14.94	-57.1	0.07
14.94	-57.06	0.07
14.94	-57.02	0.07
14.94	-56.98	0.07
14.94	-56.94	0.07
14.94	-56.9	0.07
14.94	-56.85	0.07
14.94	-56.81	0.07
14.94	-56.77	0.08
14.9	-59.98	0.12
14.9	-59.94	0.11
14.9	-59.9	0.11
14.9	-59.85	0.1
14.9	-59.81	0.1
14.9	-59.77	0.1
14.9	-59.73	0.09
14.9	-59.69	0.09
14.9	-59.65	0.08
14.9	-59.6	0.09
14.9	-59.56	0.09
14.9	-59.52	0.09
14.9	-59.48	0.09
14.9	-59.44	0.08
14.9	-59.4	0.08
14.9	-59.35	0.08
14.9	-59.31	0.08
14.9	-59.27	0.08
14.9	-59.23	0.07
14.9	-59.19	0.08
14.9	-59.15	0.07
14.9	-59.1	0.07
14.9	-59.06	0.07
14.9	-59.02	0.07
14.9	-58.98	0.07
14.9	-58.94	0.07
14.9	-58.9	0.07
14.9	-58.85	0.07
14.9	-58.81	0.07
14.9	-58.77	0.07
14.9	-58.73	0.07
14.9	-58.69	0.07
14.9	-58.65	0.07
14.9	-58.6	0.07
14.9	-58.56	0.07
14.9	-58.52	0.07
14.9	-58.48	0.06
14.9	-58.44	0.06
14.9	-58.4	0.06
14.9	-58.35	0.06
14.9	-58.31	0.06
14.9	-58.27	0.06
14.9	-58.23	0.07
14.9	-58.19	0.07
14.9	-58.15	0.07
14.9	-58.1	0.07
14.9	-58.06	0.06
14.9	-58.02	0.06
14.9	-57.98	0.06
14.9	-57.94	0.06
14.9	-57.9	0.06
14.9	-57.85	0.06
14.9	-57.81	0.06
14.9	-57.77	0.06
14.9	-57.73	0.06
14.9	-57.69	0.07
14.9	-57.65	0.07
14.9	-57.6	0.07
14.9	-57.56	0.07
14.9	-57.52	0.07
14.9	-57.48	0.07
14.9	-57.44	0.07
14.9	-57.4	0.07
14.9	-57.35	0.07
14.9	-57.31	0.07
14.9	-57.27	0.08
14.9	-57.23	0.08
14.9	-57.19	0.08
14.9	-57.15	0.08
14.9	-57.1	0.07
14.9	-57.06	0.07
14.9	-57.02	0.07
14.9	-56.98	0.07
14.9	-56.94	0.07
14.9	-56.9	0.07
14.9	-56.85	0.07
14.9	-56.81	0.07
14.9	-56.77	0.08
14.85	-59.98	0.12
14.85	-59.94	0.12
14.85	-59.9	0.11
14.85	-59.85	0.11
14.85	-59.81	0.1
14.85	-59.77	0.1
14.85	-59.73	0.1
14.85	-59.69	0.09
14.85	-59.65	0.09
14.85	-59.6	0.09
14.85	-59.56	0.09
14.85	-59.52	0.09
14.85	-59.48	0.09
14.85	-59.44	0.09
14.85	-59.4	0.09
14.85	-59.35	0.08
14.85	-59.31	0.08
14.85	-59.27	0.08
14.85	-59.23	0.08
14.85	-59.19	0.08
14.85	-59.15	0.08
14.85	-59.1	0.08
14.85	-59.06	0.08
14.85	-59.02	0.08
14.85	-58.98	0.08
14.85	-58.94	0.08
14.85	-58.9	0.08
14.85	-58.85	0.08
14.85	-58.81	0.07
14.85	-58.77	0.07
14.85	-58.73	0.07
14.85	-58.69	0.07
14.85	-58.65	0.07
14.85	-58.6	0.07
14.85	-58.56	0.07
14.85	-58.52	0.07
14.85	-58.48	0.06
14.85	-58.44	0.06
14.85	-58.4	0.06
14.85	-58.35	0.06
14.85	-58.31	0.06
14.85	-58.27	0.06
14.85	-58.23	0.06
14.85	-58.19	0.06
14.85	-58.15	0.07
14.85	-58.1	0.07
14.85	-58.06	0.06
14.85	-58.02	0.06
14.85	-57.98	0.06
14.85	-57.94	0.06
14.85	-57.9	0.06
14.85	-57.85	0.06
14.85	-57.81	0.06
14.85	-57.77	0.06
14.85	-57.73	0.07
14.85	-57.69	0.07
14.85	-57.65	0.07
14.85	-57.6	0.07
14.85	-57.56	0.07
14.85	-57.52	0.07
14.85	-57.48	0.07
14.85	-57.44	0.07
14.85	-57.4	0.07
14.85	-57.35	0.07
14.85	-57.31	0.07
14.85	-57.27	0.07
14.85	-57.23	0.07
14.85	-57.19	0.07
14.85	-57.15	0.07
14.85	-57.1	0.07
14.85	-57.06	0.07
14.85	-57.02	0.07
14.85	-56.98	0.07
14.85	-56.94	0.07
14.85	-56.9	0.07
14.85	-56.85	0.07
14.85	-56.81	0.07
14.85	-56.77	0.07
14.81	-59.98	0.11
14.81	-59.94	0.11
14.81	-59.9	0.11
14.81	-59.85	0.11
14.81	-59.81	0.1
14.81	-59.77	0.09
14.81	-59.73	0.09
14.81	-59.69	0.09
14.81	-59.65	0.09
14.81	-59.6	0.09
14.81	-59.56	0.09
14.81	-59.52	0.1
14.81	-59.48	0.09
14.81	-59.44	0.09
14.81	-59.4	0.09
14.81	-59.35	0.09
14.81	-59.31	0.08
14.81	-59.27	0.08
14.81	-59.23	0.08
14.81	-59.19	0.08
14.81	-59.15	0.08
14.81	-59.1	0.08
14.81	-59.06	0.08
14.81	-59.02	0.08
14.81	-58.98	0.08
14.81	-58.94	0.08
14.81	-58.9	0.08
14.81	-58.85	0.08
14.81	-58.81	0.08
14.81	-58.77	0.08
14.81	-58.73	0.07
14.81	-58.69	0.07
14.81	-58.65	0.07
14.81	-58.6	0.07
14.81	-58.56	0.07
14.81	-58.52	0.06
14.81	-58.48	0.06
14.81	-58.44	0.06
14.81	-58.4	0.06
14.81	-58.35	0.06
14.81	-58.31	0.06
14.81	-58.27	0.06
14.81	-58.23	0.06
14.81	-58.19	0.06
14.81	-58.15	0.06
14.81	-58.1	0.07
14.81	-58.06	0.07
14.81	-58.02	0.06
14.81	-57.98	0.06
14.81	-57.94	0.06
14.81	-57.9	0.06
14.81	-57.85	0.07
14.81	-57.81	0.07
14.81	-57.77	0.07
14.81	-57.73	0.07
14.81	-57.69	0.07
14.81	-57.65	0.07
14.81	-57.6	0.07
14.81	-57.56	0.07
14.81	-57.52	0.07
14.81	-57.48	0.07
14.81	-57.44	0.07
14.81	-57.4	0.07
14.81	-57.35	0.07
14.81	-57.31	0.07
14.81	-57.27	0.07
14.81	-57.23	0.07
14.81	-57.19	0.07
14.81	-57.15	0.07
14.81	-57.1	0.07
14.81	-57.06	0.07
14.81	-57.02	0.07
14.81	-56.98	0.07
14.81	-56.94	0.07
14.81	-56.9	0.07
14.81	-56.85	0.07
14.81	-56.81	0.07
14.81	-56.77	0.07
14.77	-59.98	0.12
14.77	-59.94	0.11
14.77	-59.9	0.1
14.77	-59.85	0.1
14.77	-59.81	0.09
14.77	-59.77	0.09
14.77	-59.73	0.09
14.77	-59.69	0.09
14.77	-59.65	0.09
14.77	-59.6	0.09
14.77	-59.56	0.09
14.77	-59.52	0.09
14.77	-59.48	0.09
14.77	-59.44	0.09
14.77	-59.4	0.09
14.77	-59.35	0.09
14.77	-59.31	0.09
14.77	-59.27	0.09
14.77	-59.23	0.08
14.77	-59.19	0.08
14.77	-59.15	0.08
14.77	-59.1	0.08
14.77	-59.06	0.08
14.77	-59.02	0.08
14.77	-58.98	0.08
14.77	-58.94	0.08
14.77	-58.9	0.08
14.77	-58.85	0.08
14.77	-58.81	0.08
14.77	-58.77	0.08
14.77	-58.73	0.08
14.77	-58.69	0.07
14.77	-58.65	0.07
14.77	-58.6	0.07
14.77	-58.56	0.07
14.77	-58.52	0.07
14.77	-58.48	0.06
14.77	-58.44	0.07
14.77	-58.4	0.06
14.77	-58.35	0.06
14.77	-58.31	0.06
14.77	-58.27	0.06
14.77	-58.23	0.06
14.77	-58.19	0.06
14.77	-58.15	0.06
14.77	-58.1	0.07
14.77	-58.06	0.07
14.77	-58.02	0.06
14.77	-57.98	0.06
14.77	-57.94	0.06
14.77	-57.9	0.06
14.77	-57.85	0.07
14.77	-57.81	0.07
14.77	-57.77	0.07
14.77	-57.73	0.07
14.77	-57.69	0.07
14.77	-57.65	0.07
14.77	-57.6	0.07
14.77	-57.56	0.07
14.77	-57.52	0.07
14.77	-57.48	0.07
14.77	-57.44	0.07
14.77	-57.4	0.07
14.77	-57.35	0.07
14.77	-57.31	0.07
14.77	-57.27	0.07
14.77	-57.23	0.07
14.77	-57.19	0.07
14.77	-57.15	0.07
14.77	-57.1	0.07
14.77	-57.06	0.07
14.77	-57.02	0.07
14.77	-56.98	0.07
14.77	-56.94	0.07
14.77	-56.9	0.07
14.77	-56.85	0.07
14.77	-56.81	0.07
14.77	-56.77	0.07
14.73	-59.98	0.11
14.73	-59.94	0.1
14.73	-59.9	0.1
14.73	-59.85	0.1
14.73	-59.81	0.09
14.73	-59.77	0.08
14.73	-59.73	0.09
14.73	-59.69	0.09
14.73	-59.65	0.08
14.73	-59.6	0.09
14.73	-59.56	0.09
14.73	-59.52	0.09
14.73	-59.48	0.1
14.73	-59.44	0.1
14.73	-59.4	0.1
14.73	-59.35	0.09
14.73	-59.31	0.08
14.73	-59.27	0.08
14.73	-59.23	0.09
14.73	-59.19	0.09
14.73	-59.15	0.09
14.73	-59.1	0.09
14.73	-59.06	0.08
14.73	-59.02	0.08
14.73	-58.98	0.08
14.73	-58.94	0.08
14.73	-58.9	0.08
14.73	-58.85	0.08
14.73	-58.81	0.08
14.73	-58.77	0.08
14.73	-58.73	0.08
14.73	-58.69	0.07
14.73	-58.65	0.07
14.73	-58.6	0.07
14.73	-58.56	0.07
14.73	-58.52	0.07
14.73	-58.48	0.07
14.73	-58.44	0.07
14.73	-58.4	0.07
14.73	-58.35	0.07
14.73	-58.31	0.07
14.73	-58.27	0.06
14.73	-58.23	0.06
14.73	-58.19	0.06
14.73	-58.15	0.06
14.73	-58.1	0.07
14.73	-58.06	0.06
14.73	-58.02	0.06
14.73	-57.98	0.06
14.73	-57.94	0.06
14.73	-57.9	0.06
14.73	-57.85	0.06
14.73	-57.81	0.07
14.73	-57.77	0.07
14.73	-57.73	0.07
14.73	-57.69	0.07
14.73	-57.65	0.07
14.73	-57.6	0.07
14.73	-57.56	0.07
14.73	-57.52	0.07
14.73	-57.48	0.07
14.73	-57.44	0.07
14.73	-57.4	0.07
14.73	-57.35	0.07
14.73	-57.31	0.07
14.73	-57.27	0.07
14.73	-57.23	0.07
14.73	-57.19	0.07
14.73	-57.15	0.07
14.73	-57.1	0.07
14.73	-57.06	0.07
14.73	-57.02	0.07
14.73	-56.98	0.07
14.73	-56.94	0.07
14.73	-56.9	0.07
14.73	-56.85	0.07
14.73	-56.81	0.07
14.73	-56.77	0.07
14.69	-59.98	0.11
14.69	-59.94	0.1
14.69	-59.9	0.1
14.69	-59.85	0.09
14.69	-59.81	0.09
14.69	-59.77	0.09
14.69	-59.73	0.08
14.69	-59.69	0.08
14.69	-59.65	0.09
14.69	-59.6	0.09
14.69	-59.56	0.08
14.69	-59.52	0.08
14.69	-59.48	0.09
14.69	-59.44	0.09
14.69	-59.4	0.09
14.69	-59.35	0.1
14.69	-59.31	0.09
14.69	-59.27	0.09
14.69	-59.23	0.09
14.69	-59.19	0.09
14.69	-59.15	0.08
14.69	-59.1	0.08
14.69	-59.06	0.08
14.69	-59.02	0.08
14.69	-58.98	0.08
14.69	-58.94	0.08
14.69	-58.9	0.08
14.69	-58.85	0.08
14.69	-58.81	0.08
14.69	-58.77	0.08
14.69	-58.73	0.08
14.69	-58.69	0.07
14.69	-58.65	0.07
14.69	-58.6	0.07
14.69	-58.56	0.07
14.69	-58.52	0.07
14.69	-58.48	0.07
14.69	-58.44	0.07
14.69	-58.4	0.07
14.69	-58.35	0.07
14.69	-58.31	0.06
14.69	-58.27	0.07
14.69	-58.23	0.06
14.69	-58.19	0.07
14.69	-58.15	0.07
14.69	-58.1	0.06
14.69	-58.06	0.06
14.69	-58.02	0.06
14.69	-57.98	0.06
14.69	-57.94	0.06
14.69	-57.9	0.06
14.69	-57.85	0.06
14.69	-57.81	0.07
14.69	-57.77	0.07
14.69	-57.73	0.07
14.69	-57.69	0.07
14.69	-57.65	0.07
14.69	-57.6	0.07
14.69	-57.56	0.07
14.69	-57.52	0.07
14.69	-57.48	0.07
14.69	-57.44	0.07
14.69	-57.4	0.07
14.69	-57.35	0.07
14.69	-57.31	0.07
14.69	-57.27	0.07
14.69	-57.23	0.07
14.69	-57.19	0.07
14.69	-57.15	0.07
14.69	-57.1	0.07
14.69	-57.06	0.07
14.69	-57.02	0.07
14.69	-56.98	0.07
14.69	-56.94	0.07
14.69	-56.9	0.07
14.69	-56.85	0.07
14.69	-56.81	0.07
14.69	-56.77	0.07
14.65	-59.98	0.1
14.65	-59.94	0.1
14.65	-59.9	0.09
14.65	-59.85	0.09
14.65	-59.81	0.09
14.65	-59.77	0.08
14.65	-59.73	0.08
14.65	-59.69	0.09
14.65	-59.65	0.09
14.65	-59.6	0.09
14.65	-59.56	0.09
14.65	-59.52	0.09
14.65	-59.48	0.09
14.65	-59.44	0.1
14.65	-59.4	0.1
14.65	-59.35	0.1
14.65	-59.31	0.09
14.65	-59.27	0.09
14.65	-59.23	0.09
14.65	-59.19	0.09
14.65	-59.15	0.09
14.65	-59.1	0.08
14.65	-59.06	0.08
14.65	-59.02	0.08
14.65	-58.98	0.08
14.65	-58.94	0.08
14.65	-58.9	0.08
14.65	-58.85	0.08
14.65	-58.81	0.08
14.65	-58.77	0.08
14.65	-58.73	0.08
14.65	-58.69	0.07
14.65	-58.65	0.07
14.65	-58.6	0.06
14.65	-58.56	0.06
14.65	-58.52	0.07
14.65	-58.48	0.07
14.65	-58.44	0.07
14.65	-58.4	0.07
14.65	-58.35	0.06
14.65	-58.31	0.07
14.65	-58.27	0.07
14.65	-58.23	0.06
14.65	-58.19	0.06
14.65	-58.15	0.06
14.65	-58.1	0.06
14.65	-58.06	0.07
14.65	-58.02	0.07
14.65	-57.98	0.06
14.65	-57.94	0.06
14.65	-57.9	0.06
14.65	-57.85	0.06
14.65	-57.81	0.07
14.65	-57.77	0.07
14.65	-57.73	0.07
14.65	-57.69	0.07
14.65	-57.65	0.07
14.65	-57.6	0.07
14.65	-57.56	0.07
14.65	-57.52	0.07
14.65	-57.48	0.07
14.65	-57.44	0.07
14.65	-57.4	0.07
14.65	-57.35	0.07
14.65	-57.31	0.07
14.65	-57.27	0.08
14.65	-57.23	0.07
14.65	-57.19	0.07
14.65	-57.15	0.07
14.65	-57.1	0.07
14.65	-57.06	0.07
14.65	-57.02	0.07
14.65	-56.98	0.07
14.65	-56.94	0.07
14.65	-56.9	0.08
14.65	-56.85	0.07
14.65	-56.81	0.07
14.65	-56.77	0.07
14.6	-59.98	0.11
14.6	-59.94	0.1
14.6	-59.9	0.1
14.6	-59.85	0.09
14.6	-59.81	0.09
14.6	-59.77	0.09
14.6	-59.73	0.09
14.6	-59.69	0.09
14.6	-59.65	0.09
14.6	-59.6	0.09
14.6	-59.56	0.09
14.6	-59.52	0.09
14.6	-59.48	0.09
14.6	-59.44	0.1
14.6	-59.4	0.1
14.6	-59.35	0.1
14.6	-59.31	0.09
14.6	-59.27	0.09
14.6	-59.23	0.09
14.6	-59.19	0.09
14.6	-59.15	0.09
14.6	-59.1	0.09
14.6	-59.06	0.09
14.6	-59.02	0.08
14.6	-58.98	0.08
14.6	-58.94	0.08
14.6	-58.9	0.08
14.6	-58.85	0.08
14.6	-58.81	0.08
14.6	-58.77	0.08
14.6	-58.73	0.08
14.6	-58.69	0.07
14.6	-58.65	0.07
14.6	-58.6	0.06
14.6	-58.56	0.06
14.6	-58.52	0.07
14.6	-58.48	0.07
14.6	-58.44	0.07
14.6	-58.4	0.07
14.6	-58.35	0.07
14.6	-58.31	0.07
14.6	-58.27	0.07
14.6	-58.23	0.07
14.6	-58.19	0.06
14.6	-58.15	0.06
14.6	-58.1	0.06
14.6	-58.06	0.07
14.6	-58.02	0.07
14.6	-57.98	0.07
14.6	-57.94	0.06
14.6	-57.9	0.06
14.6	-57.85	0.07
14.6	-57.81	0.07
14.6	-57.77	0.08
14.6	-57.73	0.08
14.6	-57.69	0.07
14.6	-57.65	0.07
14.6	-57.6	0.07
14.6	-57.56	0.07
14.6	-57.52	0.07
14.6	-57.48	0.07
14.6	-57.44	0.07
14.6	-57.4	0.07
14.6	-57.35	0.07
14.6	-57.31	0.07
14.6	-57.27	0.07
14.6	-57.23	0.07
14.6	-57.19	0.08
14.6	-57.15	0.08
14.6	-57.1	0.07
14.6	-57.06	0.07
14.6	-57.02	0.07
14.6	-56.98	0.07
14.6	-56.94	0.07
14.6	-56.9	0.07
14.6	-56.85	0.08
14.6	-56.81	0.08
14.6	-56.77	0.08
14.56	-59.98	0.11
14.56	-59.94	0.1
14.56	-59.9	0.09
14.56	-59.85	0.09
14.56	-59.81	0.09
14.56	-59.77	0.09
14.56	-59.73	0.09
14.56	-59.69	0.09
14.56	-59.65	0.09
14.56	-59.6	0.09
14.56	-59.56	0.09
14.56	-59.52	0.09
14.56	-59.48	0.09
14.56	-59.44	0.11
14.56	-59.4	0.1
14.56	-59.35	0.1
14.56	-59.31	0.09
14.56	-59.27	0.09
14.56	-59.23	0.1
14.56	-59.19	0.09
14.56	-59.15	0.09
14.56	-59.1	0.09
14.56	-59.06	0.09
14.56	-59.02	0.08
14.56	-58.98	0.08
14.56	-58.94	0.08
14.56	-58.9	0.08
14.56	-58.85	0.08
14.56	-58.81	0.08
14.56	-58.77	0.08
14.56	-58.73	0.07
14.56	-58.69	0.07
14.56	-58.65	0.07
14.56	-58.6	0.06
14.56	-58.56	0.06
14.56	-58.52	0.07
14.56	-58.48	0.07
14.56	-58.44	0.07
14.56	-58.4	0.07
14.56	-58.35	0.07
14.56	-58.31	0.07
14.56	-58.27	0.06
14.56	-58.23	0.07
14.56	-58.19	0.07
14.56	-58.15	0.06
14.56	-58.1	0.07
14.56	-58.06	0.07
14.56	-58.02	0.07
14.56	-57.98	0.07
14.56	-57.94	0.07
14.56	-57.9	0.07
14.56	-57.85	0.07
14.56	-57.81	0.08
14.56	-57.77	0.08
14.56	-57.73	0.07
14.56	-57.69	0.07
14.56	-57.65	0.07
14.56	-57.6	0.07
14.56	-57.56	0.07
14.56	-57.52	0.07
14.56	-57.48	0.07
14.56	-57.44	0.07
14.56	-57.4	0.07
14.56	-57.35	0.07
14.56	-57.31	0.07
14.56	-57.27	0.07
14.56	-57.23	0.07
14.56	-57.19	0.07
14.56	-57.15	0.07
14.56	-57.1	0.08
14.56	-57.06	0.07
14.56	-57.02	0.08
14.56	-56.98	0.07
14.56	-56.94	0.07
14.56	-56.9	0.07
14.56	-56.85	0.08
14.56	-56.81	0.08
14.56	-56.77	0.08
14.52	-59.98	0.11
14.52	-59.94	0.1
14.52	-59.9	0.1
14.52	-59.85	0.1
14.52	-59.81	0.1
14.52	-59.77	0.1
14.52	-59.73	0.1
14.52	-59.69	0.09
14.52	-59.65	0.09
14.52	-59.6	0.09
14.52	-59.56	0.09
14.52	-59.52	0.1
14.52	-59.48	0.1
14.52	-59.44	0.1
14.52	-59.4	0.1
14.52	-59.35	0.09
14.52	-59.31	0.09
14.52	-59.27	0.09
14.52	-59.23	0.09
14.52	-59.19	0.09
14.52	-59.15	0.08
14.52	-59.1	0.08
14.52	-59.06	0.08
14.52	-59.02	0.08
14.52	-58.98	0.08
14.52	-58.94	0.08
14.52	-58.9	0.08
14.52	-58.85	0.08
14.52	-58.81	0.08
14.52	-58.77	0.08
14.52	-58.73	0.08
14.52	-58.69	0.07
14.52	-58.65	0.07
14.52	-58.6	0.07
14.52	-58.56	0.07
14.52	-58.52	0.07
14.52	-58.48	0.07
14.52	-58.44	0.06
14.52	-58.4	0.07
14.52	-58.35	0.07
14.52	-58.31	0.07
14.52	-58.27	0.07
14.52	-58.23	0.06
14.52	-58.19	0.07
14.52	-58.15	0.07
14.52	-58.1	0.07
14.52	-58.06	0.07
14.52	-58.02	0.07
14.52	-57.98	0.07
14.52	-57.94	0.07
14.52	-57.9	0.07
14.52	-57.85	0.07
14.52	-57.81	0.07
14.52	-57.77	0.07
14.52	-57.73	0.07
14.52	-57.69	0.07
14.52	-57.65	0.07
14.52	-57.6	0.07
14.52	-57.56	0.07
14.52	-57.52	0.07
14.52	-57.48	0.07
14.52	-57.44	0.07
14.52	-57.4	0.07
14.52	-57.35	0.07
14.52	-57.31	0.07
14.52	-57.27	0.07
14.52	-57.23	0.07
14.52	-57.19	0.08
14.52	-57.15	0.08
14.52	-57.1	0.08
14.52	-57.06	0.08
14.52	-57.02	0.08
14.52	-56.98	0.07
14.52	-56.94	0.07
14.52	-56.9	0.07
14.52	-56.85	0.07
14.52	-56.81	0.08
14.52	-56.77	0.08
14.48	-59.98	0.11
14.48	-59.94	0.1
14.48	-59.9	0.1
14.48	-59.85	0.1
14.48	-59.81	0.1
14.48	-59.77	0.1
14.48	-59.73	0.1
14.48	-59.69	0.09
14.48	-59.65	0.09
14.48	-59.6	0.09
14.48	-59.56	0.09
14.48	-59.52	0.09
14.48	-59.48	0.1
14.48	-59.44	0.1
14.48	-59.4	0.09
14.48	-59.35	0.09
14.48	-59.31	0.09
14.48	-59.27	0.09
14.48	-59.23	0.09
14.48	-59.19	0.09
14.48	-59.15	0.09
14.48	-59.1	0.08
14.48	-59.06	0.08
14.48	-59.02	0.08
14.48	-58.98	0.08
14.48	-58.94	0.08
14.48	-58.9	0.08
14.48	-58.85	0.08
14.48	-58.81	0.08
14.48	-58.77	0.08
14.48	-58.73	0.07
14.48	-58.69	0.07
14.48	-58.65	0.07
14.48	-58.6	0.07
14.48	-58.56	0.07
14.48	-58.52	0.07
14.48	-58.48	0.07
14.48	-58.44	0.07
14.48	-58.4	0.07
14.48	-58.35	0.07
14.48	-58.31	0.07
14.48	-58.27	0.07
14.48	-58.23	0.07
14.48	-58.19	0.07
14.48	-58.15	0.07
14.48	-58.1	0.07
14.48	-58.06	0.07
14.48	-58.02	0.07
14.48	-57.98	0.07
14.48	-57.94	0.07
14.48	-57.9	0.07
14.48	-57.85	0.07
14.48	-57.81	0.07
14.48	-57.77	0.07
14.48	-57.73	0.07
14.48	-57.69	0.07
14.48	-57.65	0.07
14.48	-57.6	0.07
14.48	-57.56	0.07
14.48	-57.52	0.07
14.48	-57.48	0.07
14.48	-57.44	0.07
14.48	-57.4	0.07
14.48	-57.35	0.07
14.48	-57.31	0.07
14.48	-57.27	0.07
14.48	-57.23	0.07
14.48	-57.19	0.07
14.48	-57.15	0.08
14.48	-57.1	0.08
14.48	-57.06	0.08
14.48	-57.02	0.08
14.48	-56.98	0.08
14.48	-56.94	0.07
14.48	-56.9	0.07
14.48	-56.85	0.07
14.48	-56.81	0.07
14.48	-56.77	0.07
14.44	-59.98	0.1
14.44	-59.94	0.1
14.44	-59.9	0.1
14.44	-59.85	0.1
14.44	-59.81	0.09
14.44	-59.77	0.09
14.44	-59.73	0.1
14.44	-59.69	0.1
14.44	-59.65	0.1
14.44	-59.6	0.09
14.44	-59.56	0.09
14.44	-59.52	0.09
14.44	-59.48	0.1
14.44	-59.44	0.09
14.44	-59.4	0.09
14.44	-59.35	0.09
14.44	-59.31	0.09
14.44	-59.27	0.09
14.44	-59.23	0.09
14.44	-59.19	0.08
14.44	-59.15	0.09
14.44	-59.1	0.09
14.44	-59.06	0.08
14.44	-59.02	0.08
14.44	-58.98	0.08
14.44	-58.94	0.08
14.44	-58.9	0.08
14.44	-58.85	0.08
14.44	-58.81	0.08
14.44	-58.77	0.08
14.44	-58.73	0.08
14.44	-58.69	0.07
14.44	-58.65	0.08
14.44	-58.6	0.07
14.44	-58.56	0.07
14.44	-58.52	0.07
14.44	-58.48	0.07
14.44	-58.44	0.07
14.44	-58.4	0.07
14.44	-58.35	0.07
14.44	-58.31	0.07
14.44	-58.27	0.07
14.44	-58.23	0.07
14.44	-58.19	0.07
14.44	-58.15	0.07
14.44	-58.1	0.07
14.44	-58.06	0.07
14.44	-58.02	0.07
14.44	-57.98	0.07
14.44	-57.94	0.07
14.44	-57.9	0.07
14.44	-57.85	0.07
14.44	-57.81	0.07
14.44	-57.77	0.07
14.44	-57.73	0.07
14.44	-57.69	0.07
14.44	-57.65	0.07
14.44	-57.6	0.07
14.44	-57.56	0.07
14.44	-57.52	0.07
14.44	-57.48	0.07
14.44	-57.44	0.07
14.44	-57.4	0.07
14.44	-57.35	0.07
14.44	-57.31	0.07
14.44	-57.27	0.07
14.44	-57.23	0.07
14.44	-57.19	0.07
14.44	-57.15	0.07
14.44	-57.1	0.07
14.44	-57.06	0.08
14.44	-57.02	0.08
14.44	-56.98	0.08
14.44	-56.94	0.08
14.44	-56.9	0.07
14.44	-56.85	0.07
14.44	-56.81	0.07
14.44	-56.77	0.07
14.4	-59.98	0.1
14.4	-59.94	0.1
14.4	-59.9	0.1
14.4	-59.85	0.1
14.4	-59.81	0.1
14.4	-59.77	0.09
14.4	-59.73	0.1
14.4	-59.69	0.1
14.4	-59.65	0.1
14.4	-59.6	0.09
14.4	-59.56	0.09
14.4	-59.52	0.09
14.4	-59.48	0.09
14.4	-59.44	0.09
14.4	-59.4	0.08
14.4	-59.35	0.08
14.4	-59.31	0.08
14.4	-59.27	0.09
14.4	-59.23	0.09
14.4	-59.19	0.09
14.4	-59.15	0.09
14.4	-59.1	0.09
14.4	-59.06	0.08
14.4	-59.02	0.08
14.4	-58.98	0.08
14.4	-58.94	0.08
14.4	-58.9	0.08
14.4	-58.85	0.08
14.4	-58.81	0.08
14.4	-58.77	0.08
14.4	-58.73	0.08
14.4	-58.69	0.08
14.4	-58.65	0.08
14.4	-58.6	0.08
14.4	-58.56	0.08
14.4	-58.52	0.08
14.4	-58.48	0.08
14.4	-58.44	0.07
14.4	-58.4	0.07
14.4	-58.35	0.07
14.4	-58.31	0.07
14.4	-58.27	0.07
14.4	-58.23	0.07
14.4	-58.19	0.07
14.4	-58.15	0.07
14.4	-58.1	0.07
14.4	-58.06	0.07
14.4	-58.02	0.07
14.4	-57.98	0.07
14.4	-57.94	0.07
14.4	-57.9	0.07
14.4	-57.85	0.07
14.4	-57.81	0.07
14.4	-57.77	0.07
14.4	-57.73	0.07
14.4	-57.69	0.07
14.4	-57.65	0.07
14.4	-57.6	0.07
14.4	-57.56	0.07
14.4	-57.52	0.07
14.4	-57.48	0.07
14.4	-57.44	0.07
14.4	-57.4	0.07
14.4	-57.35	0.07
14.4	-57.31	0.07
14.4	-57.27	0.07
14.4	-57.23	0.07
14.4	-57.19	0.07
14.4	-57.15	0.07
14.4	-57.1	0.07
14.4	-57.06	0.07
14.4	-57.02	0.07
14.4	-56.98	0.08
14.4	-56.94	0.08
14.4	-56.9	0.08
14.4	-56.85	0.07
14.4	-56.81	0.07
14.4	-56.77	0.07
14.35	-59.98	0.1
14.35	-59.94	0.09
14.35	-59.9	0.09
14.35	-59.85	0.1
14.35	-59.81	0.09
14.35	-59.77	0.1
14.35	-59.73	0.1
14.35	-59.69	0.1
14.35	-59.65	0.1
14.35	-59.6	0.09
14.35	-59.56	0.09
14.35	-59.52	0.09
14.35	-59.48	0.09
14.35	-59.44	0.08
14.35	-59.4	0.08
14.35	-59.35	0.08
14.35	-59.31	0.09
14.35	-59.27	0.09
14.35	-59.23	0.09
14.35	-59.19	0.09
14.35	-59.15	0.08
14.35	-59.1	0.08
14.35	-59.06	0.08
14.35	-59.02	0.08
14.35	-58.98	0.08
14.35	-58.94	0.08
14.35	-58.9	0.08
14.35	-58.85	0.08
14.35	-58.81	0.08
14.35	-58.77	0.08
14.35	-58.73	0.08
14.35	-58.69	0.08
14.35	-58.65	0.08
14.35	-58.6	0.08
14.35	-58.56	0.08
14.35	-58.52	0.08
14.35	-58.48	0.08
14.35	-58.44	0.08
14.35	-58.4	0.07
14.35	-58.35	0.07
14.35	-58.31	0.07
14.35	-58.27	0.07
14.35	-58.23	0.07
14.35	-58.19	0.07
14.35	-58.15	0.07
14.35	-58.1	0.07
14.35	-58.06	0.07
14.35	-58.02	0.07
14.35	-57.98	0.07
14.35	-57.94	0.07
14.35	-57.9	0.07
14.35	-57.85	0.07
14.35	-57.81	0.07
14.35	-57.77	0.07
14.35	-57.73	0.07
14.35	-57.69	0.07
14.35	-57.65	0.07
14.35	-57.6	0.07
14.35	-57.56	0.08
14.35	-57.52	0.07
14.35	-57.48	0.07
14.35	-57.44	0.07
14.35	-57.4	0.07
14.35	-57.35	0.07
14.35	-57.31	0.07
14.35	-57.27	0.07
14.35	-57.23	0.07
14.35	-57.19	0.07
14.35	-57.15	0.07
14.35	-57.1	0.08
14.35	-57.06	0.08
14.35	-57.02	0.08
14.35	-56.98	0.08
14.35	-56.94	0.08
14.35	-56.9	0.08
14.35	-56.85	0.07
14.35	-56.81	0.07
14.35	-56.77	0.07
14.31	-59.98	0.1
14.31	-59.94	0.1
14.31	-59.9	0.1
14.31	-59.85	0.1
14.31	-59.81	0.1
14.31	-59.77	0.1
14.31	-59.73	0.09
14.31	-59.69	0.09
14.31	-59.65	0.09
14.31	-59.6	0.09
14.31	-59.56	0.09
14.31	-59.52	0.09
14.31	-59.48	0.09
14.31	-59.44	0.09
14.31	-59.4	0.09
14.31	-59.35	0.09
14.31	-59.31	0.09
14.31	-59.27	0.09
14.31	-59.23	0.09
14.31	-59.19	0.1
14.31	-59.15	0.09
14.31	-59.1	0.09
14.31	-59.06	0.09
14.31	-59.02	0.09
14.31	-58.98	0.09
14.31	-58.94	0.09
14.31	-58.9	0.08
14.31	-58.85	0.08
14.31	-58.81	0.08
14.31	-58.77	0.08
14.31	-58.73	0.08
14.31	-58.69	0.08
14.31	-58.65	0.08
14.31	-58.6	0.08
14.31	-58.56	0.09
14.31	-58.52	0.08
14.31	-58.48	0.08
14.31	-58.44	0.08
14.31	-58.4	0.08
14.31	-58.35	0.08
14.31	-58.31	0.07
14.31	-58.27	0.07
14.31	-58.23	0.07
14.31	-58.19	0.07
14.31	-58.15	0.07
14.31	-58.1	0.07
14.31	-58.06	0.07
14.31	-58.02	0.07
14.31	-57.98	0.07
14.31	-57.94	0.07
14.31	-57.9	0.07
14.31	-57.85	0.07
14.31	-57.81	0.07
14.31	-57.77	0.07
14.31	-57.73	0.07
14.31	-57.69	0.07
14.31	-57.65	0.07
14.31	-57.6	0.08
14.31	-57.56	0.07
14.31	-57.52	0.07
14.31	-57.48	0.07
14.31	-57.44	0.07
14.31	-57.4	0.07
14.31	-57.35	0.07
14.31	-57.31	0.07
14.31	-57.27	0.07
14.31	-57.23	0.07
14.31	-57.19	0.08
14.31	-57.15	0.08
14.31	-57.1	0.08
14.31	-57.06	0.08
14.31	-57.02	0.08
14.31	-56.98	0.08
14.31	-56.94	0.08
14.31	-56.9	0.08
14.31	-56.85	0.07
14.31	-56.81	0.07
14.31	-56.77	0.08
14.27	-59.98	0.1
14.27	-59.94	0.1
14.27	-59.9	0.1
14.27	-59.85	0.1
14.27	-59.81	0.1
14.27	-59.77	0.1
14.27	-59.73	0.1
14.27	-59.69	0.09
14.27	-59.65	0.09
14.27	-59.6	0.09
14.27	-59.56	0.09
14.27	-59.52	0.09
14.27	-59.48	0.09
14.27	-59.44	0.09
14.27	-59.4	0.09
14.27	-59.35	0.08
14.27	-59.31	0.08
14.27	-59.27	0.09
14.27	-59.23	0.09
14.27	-59.19	0.09
14.27	-59.15	0.09
14.27	-59.1	0.09
14.27	-59.06	0.09
14.27	-59.02	0.09
14.27	-58.98	0.09
14.27	-58.94	0.09
14.27	-58.9	0.08
14.27	-58.85	0.08
14.27	-58.81	0.08
14.27	-58.77	0.08
14.27	-58.73	0.08
14.27	-58.69	0.09
14.27	-58.65	0.09
14.27	-58.6	0.09
14.27	-58.56	0.09
14.27	-58.52	0.09
14.27	-58.48	0.09
14.27	-58.44	0.08
14.27	-58.4	0.08
14.27	-58.35	0.08
14.27	-58.31	0.08
14.27	-58.27	0.07
14.27	-58.23	0.07
14.27	-58.19	0.07
14.27	-58.15	0.07
14.27	-58.1	0.07
14.27	-58.06	0.07
14.27	-58.02	0.07
14.27	-57.98	0.07
14.27	-57.94	0.07
14.27	-57.9	0.07
14.27	-57.85	0.07
14.27	-57.81	0.07
14.27	-57.77	0.07
14.27	-57.73	0.07
14.27	-57.69	0.08
14.27	-57.65	0.08
14.27	-57.6	0.08
14.27	-57.56	0.08
14.27	-57.52	0.08
14.27	-57.48	0.08
14.27	-57.44	0.07
14.27	-57.4	0.07
14.27	-57.35	0.07
14.27	-57.31	0.07
14.27	-57.27	0.07
14.27	-57.23	0.07
14.27	-57.19	0.08
14.27	-57.15	0.08
14.27	-57.1	0.07
14.27	-57.06	0.07
14.27	-57.02	0.08
14.27	-56.98	0.08
14.27	-56.94	0.08
14.27	-56.9	0.07
14.27	-56.85	0.07
14.27	-56.81	0.07
14.27	-56.77	0.07
14.23	-59.98	0.1
14.23	-59.94	0.1
14.23	-59.9	0.11
14.23	-59.85	0.1
14.23	-59.81	0.1
14.23	-59.77	0.1
14.23	-59.73	0.09
14.23	-59.69	0.09
14.23	-59.65	0.09
14.23	-59.6	0.09
14.23	-59.56	0.09
14.23	-59.52	0.09
14.23	-59.48	0.09
14.23	-59.44	0.09
14.23	-59.4	0.08
14.23	-59.35	0.08
14.23	-59.31	0.08
14.23	-59.27	0.09
14.23	-59.23	0.09
14.23	-59.19	0.09
14.23	-59.15	0.08
14.23	-59.1	0.08
14.23	-59.06	0.09
14.23	-59.02	0.09
14.23	-58.98	0.09
14.23	-58.94	0.09
14.23	-58.9	0.08
14.23	-58.85	0.08
14.23	-58.81	0.08
14.23	-58.77	0.08
14.23	-58.73	0.08
14.23	-58.69	0.09
14.23	-58.65	0.09
14.23	-58.6	0.09
14.23	-58.56	0.09
14.23	-58.52	0.09
14.23	-58.48	0.09
14.23	-58.44	0.09
14.23	-58.4	0.09
14.23	-58.35	0.08
14.23	-58.31	0.08
14.23	-58.27	0.07
14.23	-58.23	0.07
14.23	-58.19	0.07
14.23	-58.15	0.07
14.23	-58.1	0.07
14.23	-58.06	0.07
14.23	-58.02	0.07
14.23	-57.98	0.07
14.23	-57.94	0.07
14.23	-57.9	0.07
14.23	-57.85	0.07
14.23	-57.81	0.07
14.23	-57.77	0.07
14.23	-57.73	0.07
14.23	-57.69	0.08
14.23	-57.65	0.07
14.23	-57.6	0.08
14.23	-57.56	0.08
14.23	-57.52	0.08
14.23	-57.48	0.07
14.23	-57.44	0.07
14.23	-57.4	0.08
14.23	-57.35	0.07
14.23	-57.31	0.07
14.23	-57.27	0.07
14.23	-57.23	0.07
14.23	-57.19	0.07
14.23	-57.15	0.08
14.23	-57.1	0.07
14.23	-57.06	0.07
14.23	-57.02	0.08
14.23	-56.98	0.08
14.23	-56.94	0.08
14.23	-56.9	0.08
14.23	-56.85	0.08
14.23	-56.81	0.07
14.23	-56.77	0.07
14.19	-59.98	0.11
14.19	-59.94	0.1
14.19	-59.9	0.11
14.19	-59.85	0.1
14.19	-59.81	0.11
14.19	-59.77	0.1
14.19	-59.73	0.09
14.19	-59.69	0.09
14.19	-59.65	0.09
14.19	-59.6	0.09
14.19	-59.56	0.09
14.19	-59.52	0.09
14.19	-59.48	0.09
14.19	-59.44	0.08
14.19	-59.4	0.08
14.19	-59.35	0.08
14.19	-59.31	0.08
14.19	-59.27	0.08
14.19	-59.23	0.08
14.19	-59.19	0.08
14.19	-59.15	0.09
14.19	-59.1	0.09
14.19	-59.06	0.09
14.19	-59.02	0.09
14.19	-58.98	0.09
14.19	-58.94	0.09
14.19	-58.9	0.09
14.19	-58.85	0.08
14.19	-58.81	0.08
14.19	-58.77	0.08
14.19	-58.73	0.09
14.19	-58.69	0.09
14.19	-58.65	0.09
14.19	-58.6	0.09
14.19	-58.56	0.09
14.19	-58.52	0.09
14.19	-58.48	0.09
14.19	-58.44	0.09
14.19	-58.4	0.09
14.19	-58.35	0.08
14.19	-58.31	0.08
14.19	-58.27	0.08
14.19	-58.23	0.07
14.19	-58.19	0.07
14.19	-58.15	0.07
14.19	-58.1	0.07
14.19	-58.06	0.07
14.19	-58.02	0.07
14.19	-57.98	0.07
14.19	-57.94	0.07
14.19	-57.9	0.07
14.19	-57.85	0.07
14.19	-57.81	0.07
14.19	-57.77	0.07
14.19	-57.73	0.07
14.19	-57.69	0.07
14.19	-57.65	0.08
14.19	-57.6	0.08
14.19	-57.56	0.08
14.19	-57.52	0.08
14.19	-57.48	0.08
14.19	-57.44	0.08
14.19	-57.4	0.08
14.19	-57.35	0.08
14.19	-57.31	0.08
14.19	-57.27	0.08
14.19	-57.23	0.08
14.19	-57.19	0.07
14.19	-57.15	0.07
14.19	-57.1	0.08
14.19	-57.06	0.08
14.19	-57.02	0.08
14.19	-56.98	0.08
14.19	-56.94	0.08
14.19	-56.9	0.08
14.19	-56.85	0.08
14.19	-56.81	0.08
14.19	-56.77	0.08
14.15	-59.98	0.11
14.15	-59.94	0.11
14.15	-59.9	0.1
14.15	-59.85	0.1
14.15	-59.81	0.1
14.15	-59.77	0.1
14.15	-59.73	0.1
14.15	-59.69	0.09
14.15	-59.65	0.09
14.15	-59.6	0.09
14.15	-59.56	0.09
14.15	-59.52	0.08
14.15	-59.48	0.09
14.15	-59.44	0.09
14.15	-59.4	0.08
14.15	-59.35	0.09
14.15	-59.31	0.08
14.15	-59.27	0.08
14.15	-59.23	0.08
14.15	-59.19	0.08
14.15	-59.15	0.09
14.15	-59.1	0.09
14.15	-59.06	0.1
14.15	-59.02	0.09
14.15	-58.98	0.09
14.15	-58.94	0.09
14.15	-58.9	0.08
14.15	-58.85	0.08
14.15	-58.81	0.08
14.15	-58.77	0.08
14.15	-58.73	0.09
14.15	-58.69	0.09
14.15	-58.65	0.09
14.15	-58.6	0.09
14.15	-58.56	0.09
14.15	-58.52	0.09
14.15	-58.48	0.09
14.15	-58.44	0.09
14.15	-58.4	0.09
14.15	-58.35	0.09
14.15	-58.31	0.08
14.15	-58.27	0.08
14.15	-58.23	0.07
14.15	-58.19	0.07
14.15	-58.15	0.07
14.15	-58.1	0.07
14.15	-58.06	0.07
14.15	-58.02	0.07
14.15	-57.98	0.07
14.15	-57.94	0.07
14.15	-57.9	0.07
14.15	-57.85	0.07
14.15	-57.81	0.08
14.15	-57.77	0.08
14.15	-57.73	0.07
14.15	-57.69	0.07
14.15	-57.65	0.08
14.15	-57.6	0.08
14.15	-57.56	0.08
14.15	-57.52	0.07
14.15	-57.48	0.08
14.15	-57.44	0.08
14.15	-57.4	0.08
14.15	-57.35	0.08
14.15	-57.31	0.08
14.15	-57.27	0.08
14.15	-57.23	0.07
14.15	-57.19	0.07
14.15	-57.15	0.07
14.15	-57.1	0.08
14.15	-57.06	0.08
14.15	-57.02	0.08
14.15	-56.98	0.08
14.15	-56.94	0.08
14.15	-56.9	0.08
14.15	-56.85	0.08
14.15	-56.81	0.08
14.15	-56.77	0.08
14.1	-59.98	0.1
14.1	-59.94	0.1
14.1	-59.9	0.1
14.1	-59.85	0.1
14.1	-59.81	0.09
14.1	-59.77	0.09
14.1	-59.73	0.09
14.1	-59.69	0.08
14.1	-59.65	0.09
14.1	-59.6	0.09
14.1	-59.56	0.09
14.1	-59.52	0.08
14.1	-59.48	0.09
14.1	-59.44	0.08
14.1	-59.4	0.08
14.1	-59.35	0.08
14.1	-59.31	0.08
14.1	-59.27	0.08
14.1	-59.23	0.08
14.1	-59.19	0.08
14.1	-59.15	0.09
14.1	-59.1	0.09
14.1	-59.06	0.09
14.1	-59.02	0.09
14.1	-58.98	0.09
14.1	-58.94	0.09
14.1	-58.9	0.09
14.1	-58.85	0.09
14.1	-58.81	0.08
14.1	-58.77	0.08
14.1	-58.73	0.08
14.1	-58.69	0.09
14.1	-58.65	0.09
14.1	-58.6	0.09
14.1	-58.56	0.09
14.1	-58.52	0.09
14.1	-58.48	0.09
14.1	-58.44	0.09
14.1	-58.4	0.09
14.1	-58.35	0.08
14.1	-58.31	0.08
14.1	-58.27	0.08
14.1	-58.23	0.08
14.1	-58.19	0.07
14.1	-58.15	0.07
14.1	-58.1	0.07
14.1	-58.06	0.07
14.1	-58.02	0.07
14.1	-57.98	0.07
14.1	-57.94	0.07
14.1	-57.9	0.07
14.1	-57.85	0.07
14.1	-57.81	0.08
14.1	-57.77	0.08
14.1	-57.73	0.08
14.1	-57.69	0.08
14.1	-57.65	0.08
14.1	-57.6	0.08
14.1	-57.56	0.08
14.1	-57.52	0.08
14.1	-57.48	0.08
14.1	-57.44	0.08
14.1	-57.4	0.08
14.1	-57.35	0.08
14.1	-57.31	0.08
14.1	-57.27	0.08
14.1	-57.23	0.08
14.1	-57.19	0.07
14.1	-57.15	0.08
14.1	-57.1	0.08
14.1	-57.06	0.08
14.1	-57.02	0.08
14.1	-56.98	0.08
14.1	-56.94	0.08
14.1	-56.9	0.08
14.1	-56.85	0.08
14.1	-56.81	0.08
14.1	-56.77	0.08
14.06	-59.98	0.1
14.06	-59.94	0.1
14.06	-59.9	0.09
14.06	-59.85	0.09
14.06	-59.81	0.09
14.06	-59.77	0.09
14.06	-59.73	0.08
14.06	-59.69	0.08
14.06	-59.65	0.09
14.06	-59.6	0.08
14.06	-59.56	0.08
14.06	-59.52	0.08
14.06	-59.48	0.08
14.06	-59.44	0.08
14.06	-59.4	0.08
14.06	-59.35	0.08
14.06	-59.31	0.08
14.06	-59.27	0.08
14.06	-59.23	0.08
14.06	-59.19	0.09
14.06	-59.15	0.08
14.06	-59.1	0.09
14.06	-59.06	0.09
14.06	-59.02	0.1
14.06	-58.98	0.1
14.06	-58.94	0.09
14.06	-58.9	0.09
14.06	-58.85	0.09
14.06	-58.81	0.08
14.06	-58.77	0.08
14.06	-58.73	0.08
14.06	-58.69	0.09
14.06	-58.65	0.09
14.06	-58.6	0.09
14.06	-58.56	0.09
14.06	-58.52	0.09
14.06	-58.48	0.09
14.06	-58.44	0.09
14.06	-58.4	0.09
14.06	-58.35	0.08
14.06	-58.31	0.08
14.06	-58.27	0.08
14.06	-58.23	0.08
14.06	-58.19	0.08
14.06	-58.15	0.08
14.06	-58.1	0.07
14.06	-58.06	0.07
14.06	-58.02	0.07
14.06	-57.98	0.07
14.06	-57.94	0.07
14.06	-57.9	0.07
14.06	-57.85	0.07
14.06	-57.81	0.08
14.06	-57.77	0.07
14.06	-57.73	0.07
14.06	-57.69	0.07
14.06	-57.65	0.08
14.06	-57.6	0.08
14.06	-57.56	0.08
14.06	-57.52	0.08
14.06	-57.48	0.08
14.06	-57.44	0.08
14.06	-57.4	0.08
14.06	-57.35	0.08
14.06	-57.31	0.08
14.06	-57.27	0.08
14.06	-57.23	0.08
14.06	-57.19	0.08
14.06	-57.15	0.08
14.06	-57.1	0.08
14.06	-57.06	0.08
14.06	-57.02	0.08
14.06	-56.98	0.08
14.06	-56.94	0.08
14.06	-56.9	0.08
14.06	-56.85	0.08
14.06	-56.81	0.08
14.06	-56.77	0.08
14.02	-59.98	0.09
14.02	-59.94	0.09
14.02	-59.9	0.09
14.02	-59.85	0.09
14.02	-59.81	0.08
14.02	-59.77	0.08
14.02	-59.73	0.08
14.02	-59.69	0.08
14.02	-59.65	0.09
14.02	-59.6	0.07
14.02	-59.56	0.08
14.02	-59.52	0.07
14.02	-59.48	0.07
14.02	-59.44	0.07
14.02	-59.4	0.08
14.02	-59.35	0.08
14.02	-59.31	0.08
14.02	-59.27	0.08
14.02	-59.23	0.08
14.02	-59.19	0.09
14.02	-59.15	0.09
14.02	-59.1	0.09
14.02	-59.06	0.09
14.02	-59.02	0.1
14.02	-58.98	0.1
14.02	-58.94	0.1
14.02	-58.9	0.09
14.02	-58.85	0.09
14.02	-58.81	0.08
14.02	-58.77	0.08
14.02	-58.73	0.08
14.02	-58.69	0.08
14.02	-58.65	0.08
14.02	-58.6	0.09
14.02	-58.56	0.09
14.02	-58.52	0.09
14.02	-58.48	0.09
14.02	-58.44	0.09
14.02	-58.4	0.09
14.02	-58.35	0.09
14.02	-58.31	0.09
14.02	-58.27	0.08
14.02	-58.23	0.08
14.02	-58.19	0.08
14.02	-58.15	0.08
14.02	-58.1	0.08
14.02	-58.06	0.08
14.02	-58.02	0.08
14.02	-57.98	0.08
14.02	-57.94	0.08
14.02	-57.9	0.07
14.02	-57.85	0.07
14.02	-57.81	0.07
14.02	-57.77	0.07
14.02	-57.73	0.07
14.02	-57.69	0.07
14.02	-57.65	0.08
14.02	-57.6	0.08
14.02	-57.56	0.08
14.02	-57.52	0.08
14.02	-57.48	0.08
14.02	-57.44	0.08
14.02	-57.4	0.08
14.02	-57.35	0.08
14.02	-57.31	0.08
14.02	-57.27	0.08
14.02	-57.23	0.08
14.02	-57.19	0.08
14.02	-57.15	0.08
14.02	-57.1	0.08
14.02	-57.06	0.08
14.02	-57.02	0.08
14.02	-56.98	0.08
14.02	-56.94	0.08
14.02	-56.9	0.08
14.02	-56.85	0.08
14.02	-56.81	0.08
14.02	-56.77	0.08
13.98	-59.98	0.1
13.98	-59.94	0.09
13.98	-59.9	0.08
13.98	-59.85	0.08
13.98	-59.81	0.09
13.98	-59.77	0.08
13.98	-59.73	0.08
13.98	-59.69	0.08
13.98	-59.65	0.08
13.98	-59.6	0.08
13.98	-59.56	0.07
13.98	-59.52	0.07
13.98	-59.48	0.07
13.98	-59.44	0.07
13.98	-59.4	0.08
13.98	-59.35	0.08
13.98	-59.31	0.08
13.98	-59.27	0.08
13.98	-59.23	0.09
13.98	-59.19	0.08
13.98	-59.15	0.09
13.98	-59.1	0.09
13.98	-59.06	0.09
13.98	-59.02	0.1
13.98	-58.98	0.1
13.98	-58.94	0.1
13.98	-58.9	0.09
13.98	-58.85	0.08
13.98	-58.81	0.08
13.98	-58.77	0.08
13.98	-58.73	0.08
13.98	-58.69	0.08
13.98	-58.65	0.08
13.98	-58.6	0.09
13.98	-58.56	0.09
13.98	-58.52	0.09
13.98	-58.48	0.09
13.98	-58.44	0.09
13.98	-58.4	0.09
13.98	-58.35	0.09
13.98	-58.31	0.09
13.98	-58.27	0.09
13.98	-58.23	0.09
13.98	-58.19	0.09
13.98	-58.15	0.08
13.98	-58.1	0.08
13.98	-58.06	0.08
13.98	-58.02	0.08
13.98	-57.98	0.08
13.98	-57.94	0.08
13.98	-57.9	0.08
13.98	-57.85	0.09
13.98	-57.81	0.08
13.98	-57.77	0.08
13.98	-57.73	0.07
13.98	-57.69	0.07
13.98	-57.65	0.08
13.98	-57.6	0.08
13.98	-57.56	0.08
13.98	-57.52	0.08
13.98	-57.48	0.08
13.98	-57.44	0.08
13.98	-57.4	0.08
13.98	-57.35	0.08
13.98	-57.31	0.08
13.98	-57.27	0.08
13.98	-57.23	0.08
13.98	-57.19	0.08
13.98	-57.15	0.08
13.98	-57.1	0.08
13.98	-57.06	0.08
13.98	-57.02	0.08
13.98	-56.98	0.08
13.98	-56.94	0.08
13.98	-56.9	0.08
13.98	-56.85	0.08
13.98	-56.81	0.08
13.98	-56.77	0.08
13.94	-59.98	0.1
13.94	-59.94	0.09
13.94	-59.9	0.09
13.94	-59.85	0.08
13.94	-59.81	0.08
13.94	-59.77	0.08
13.94	-59.73	0.09
13.94	-59.69	0.09
13.94	-59.65	0.09
13.94	-59.6	0.08
13.94	-59.56	0.07
13.94	-59.52	0.07
13.94	-59.48	0.07
13.94	-59.44	0.07
13.94	-59.4	0.09
13.94	-59.35	0.09
13.94	-59.31	0.08
13.94	-59.27	0.08
13.94	-59.23	0.09
13.94	-59.19	0.08
13.94	-59.15	0.09
13.94	-59.1	0.09
13.94	-59.06	0.09
13.94	-59.02	0.1
13.94	-58.98	0.1
13.94	-58.94	0.1
13.94	-58.9	0.09
13.94	-58.85	0.09
13.94	-58.81	0.08
13.94	-58.77	0.08
13.94	-58.73	0.08
13.94	-58.69	0.08
13.94	-58.65	0.08
13.94	-58.6	0.09
13.94	-58.56	0.09
13.94	-58.52	0.09
13.94	-58.48	0.09
13.94	-58.44	0.09
13.94	-58.4	0.09
13.94	-58.35	0.09
13.94	-58.31	0.09
13.94	-58.27	0.1
13.94	-58.23	0.09
13.94	-58.19	0.09
13.94	-58.15	0.09
13.94	-58.1	0.08
[truncated: 4,088 more rows]

## Sheet: F2
Figure 2
Nutrient Data
Station	CTD	Depth	Nitrogen oxides	Ammonium	Phosphate (Pi)	DOP	Molar inorganic N to Pi ratio		Station	CTD	Depth	Carbon fixation
		m	nmol L-1	nmol L-1	nmol L-1	nmol L-1	(nitrogen oxides + ammonium to Pi)				m	nmol C L-1 d-1
S1	First cast	299	21713	0	1337	47.8	16.2401		S1	Second Cast	180.164	5.68
S1	First cast	201	NA	NA	NA	NA	NA		S1	Second Cast	110.981	233.8
S1	First cast	181	8103	0	385	51.2	21.0468		S1	Second Cast	61.8013	528.34
S1	First cast	161	4991	0	234	88.5	21.3291		S1	Second Cast	12.9476	593.92
S1	First cast	141	2229	0	83	90.9	26.8554		S2	Second Cast	179.55	3.96
S1	First cast	121	0	0	0	101.8	NA		S2	Second Cast	91.2355	242.88
S1	First cast	102	0	0	0	97.3	NA		S2	Second Cast	61.3285	45.94
S1	First cast	82	0	0	0	93.1	NA		S2	Second Cast	12.5943	43.82
S1	First cast	62	0	0	0	107.7	NA		S3	Second Cast	170.838	5.19
S1	First cast	43	0	0	0	115.2	NA		S3	Second Cast	111.804	243.29
S1	First cast	23	0	0	0	111.7	NA		S3	Second Cast	62.3947	54.5
S1	First cast	13	0	0	0	115.8	NA		S3	Second Cast	13.1316	54.56
S2	First cast	218	NA	47.5	NA	NA	NA		S4	Second Cast	150.816	4.94
S2	First cast	199	NA	0	NA	NA	NA		S4	Second Cast	71.7676	596.39
S2	First cast	178	NA	0	NA	NA	NA		S4	Second Cast	42.4061	555.61
S2	First cast	160	NA	0	NA	NA	NA		S4	Second Cast	13.0271	563.8
S2	First cast	140	NA	125.8	NA	NA	NA		S5	Second Cast	160.734	4.61
S2	First cast	121	NA	0	NA	NA	NA		S5	Second Cast	101.632	264.36
S2	First cast	101	NA	0	NA	NA	NA		S5	Second Cast	42.6174	84.04
S2	First cast	81	NA	0	NA	NA	NA		S5	Second Cast	12.9953	265.77
S2	First cast	61	NA	0	NA	NA	NA		S6	Second Cast	170.403	6.8
S2	First cast	42	NA	0	NA	NA	NA		S6	Second Cast	111.225	140.73
S2	First cast	22	NA	0	NA	NA	NA		S6	Second Cast	52.2885	104.69
S2	First cast	12	NA	0	NA	NA	NA		S6	Second Cast	12.8609	215.05
S3	First cast	200	10903	0	599	51.8	18.202		S7	Second Cast	160.152	6
S3	First cast	191	8928	0	469	66.5	19.0362		S7	Second Cast	91.0249	336.46
S3	First cast	181	6748	0	347	93.4	19.4467		S7	Second Cast	41.8082	532.13
S3	First cast	161	3722	0	165	116.1	22.5576		S7	Second Cast	12.2423	320.87
S3	First cast	141	747	0	24	89.2	31.125		S8	Second Cast	171.394	5.84
S3	First cast	122	68	0	0	102.8	NA		S8	Second Cast	112.213	233.74
S3	First cast	102	0	142	0	108.8	NA		S8	Second Cast	72.3551	193.67
S3	First cast	83	0	31.5	0	128.4	NA		S8	Second Cast	13.6106	335.41
S3	First cast	63	0	44.9	14	103.2	3.20714		S9	Second Cast	161.124	6.71
S3	First cast	43	0	0	0	108.4	NA		S9	Second Cast	116.756	303.36
S3	First cast	23	0	0	0	126.9	NA		S9	Second Cast	72.2778	178.03
S3	First cast	13	0	0	0	124.7	NA		S9	Second Cast	13.5135	306.38
S4	First cast	249	20259	47.9	1198	47	16.9507		S10	Second Cast	160.856	5.57
S4	First cast	200	12238	0	649	56.9	18.8567		S10	Second Cast	101.572	223.93
S4	First cast	180	10083	0	525	59.4	19.2057		S10	Second Cast	52.5303	491.51
S4	First cast	160	7203	0	327	68.3	22.0275		S10	Second Cast	13.3151	501.75
S4	First cast	141	4565	0	186	66.4	24.543		S11	Second Cast	175.452	7.27
S4	First cast	121	1030	0	49	75.9	21.0204		S11	Second Cast	111.51	268.55
S4	First cast	101	203	0	0	104.3	NA		S11	Second Cast	52.2605	388.48
S4	First cast	82	262	28.2	0	104.3	NA		S11	Second Cast	12.9454	451.97
S4	First cast	62	0	25.6	0	93.1	NA		S12	Second Cast	180.956	8.53
S4	First cast	42	0	0	0	109.9	NA		S12	Second Cast	111.996	206.76
S4	First cast	23	0	0	0	103.6	NA		S12	Second Cast	53.0378	469.97
S4	First cast	12	0	0	0	103.7	NA		S12	Second Cast	13.7278	432.71
S5	First cast	249	11238	27.9	698	32.6	16.1403
S5	First cast	200	10038	31.6	539	57.4	18.682
S5	First cast	180	6834	0	331	77.2	20.6465
S5	First cast	160	4529	0	202	73.2	22.4208
S5	First cast	140	1577	0	65	105.9	24.2615
S5	First cast	121	0	0	13	113.5	0
S5	First cast	101	64	0	13	91.9	4.92308
S5	First cast	82	0	0	0	107.8	NA
S5	First cast	62	0	0	0	129.1	NA
S5	First cast	42	0	0	0	128	NA
S5	First cast	22	0	0	0	123.8	NA
S5	First cast	12	0	0	0	115.9	NA
S6	First cast	250	14240	0	769	77.5	18.5176
S6	First cast	201	11059	66.7	698	135.2	15.9394
S6	First cast	181	6604	0	460	143	14.3565
S6	First cast	161	4541	0	205	116.1	22.1512
S6	First cast	141	2576	0	113	148.3	22.7965
S6	First cast	122	0	0	32	80.1	0
S6	First cast	102	0	0	0	112.7	NA
S6	First cast	82	0	0	0	123	NA
S6	First cast	63	0	0	11	98.5	0
S6	First cast	42	0	0	0	132.2	NA
S6	First cast	23	0	34.1	0	148.4	NA
S6	First cast	13	0	137.4	0	114.1	NA
S7	First cast	250	15802	34.4	928	40.9	17.0651
S7	First cast	200	10269	51.8	537	105.3	19.2194
S7	First cast	180	7549	0	390	79.8	19.3564
S7	First cast	161	4609	0	188	83	24.516
S7	First cast	141	1557	0	48	113.5	32.4375
S7	First cast	121	0	0	11	119.3	0
S7	First cast	102	144	0	0	111	NA
S7	First cast	82	0	45.2	0	133.9	NA
S7	First cast	62	0	24.4	0	135.6	NA
S7	First cast	43	0	0	0	123.3	NA
S7	First cast	23	0	0	0	121.6	NA
S7	First cast	13	0	0	21	127.6	0
S8	First cast	250	17653	0	1064	55	16.5912
S8	First cast	201	NA	NA	NA	NA	NA
S8	First cast	181	7376	29.9	351	69.4	21.0994
S8	First cast	161	4250	0	168	71.6	25.2976
S8	First cast	141	2203	0	73	82.1	30.1781
S8	First cast	121	585	0	14	81.5	41.7857
S8	First cast	102	0	0	0	62.4	NA
S8	First cast	82	0	0	0	103.1	NA
S8	First cast	62	0	0	0	104.3	NA
S8	First cast	42	0	24.8	0	115.7	NA
S8	First cast	23	0	0	0	80.4	NA
S8	First cast	14	0	0	0	83.9	NA
S9	First cast	250	13469	0	719	85.4	18.733
S9	First cast	202	8785	0	430	99.9	20.4302
S9	First cast	181	5996	0	298	101.6	20.1208
S9	First cast	161	3301	0	147	89.5	22.4558
S9	First cast	142	2368	0	103	98.8	22.9903
S9	First cast	121	653	0	33	122	19.7879
S9	First cast	102	0	0	11	123.2	0
S9	First cast	83	0	0	0	119.2	NA
S9	First cast	63	0	0	0	130.1	NA
S9	First cast	44	0	0	0	139.7	NA
S9	First cast	24	0	0	0	146.8	NA
S9	First cast	14	0	0	0	153.1	NA
S10	First cast	250	19649	0	1135	61.2	17.3119
S10	First cast	201	12174	0	638	48.3	19.0815
S10	First cast	181	9887	0	500	67.5	19.774
S10	First cast	162	6061	0	258	82	23.4922
S10	First cast	141	3251	90	126	91.9	26.5159
S10	First cast	121	1187	0	32	87.7	37.0938
S10	First cast	102	0	0	0	109.4	NA
S10	First cast	83	0	58.9	0	115.4	NA
S10	First cast	63	0	0	0	116.7	NA
S10	First cast	43	0	280.1	0	107.6	NA
S10	First cast	23	0	0	0	110.6	NA
S10	First cast	14	0	0	0	97.1	NA
S11	First cast	250	13793	0	770	37	17.913
S11	First cast	201	9281	0	471	56.9	19.7049
S11	First cast	181	6883	0	317	74	21.7129
S11	First cast	162	3415	0	126	91.9	27.1032
S11	First cast	142	2582	0	104	95.2	24.8269
S11	First cast	122	0	0	0	132.3	NA
S11	First cast	102	0	24.7	0	110.7	NA
S11	First cast	82	0	34.3	0	118.5	NA
S11	First cast	63	0	0	0	112.3	NA
S11	First cast	43	0	0	0	110.9	NA
S11	First cast	24	0	0	0	113	NA
S11	First cast	13	0	0	0	109.4	NA
S12	First cast	250	15335	112.7	831	40.4	18.5893
S12	First cast	201	8705	0	426	66.3	20.4343
S12	First cast	182	5918	0	265	70.7	22.3321
S12	First cast	162	3295	0	137	76	24.0511
S12	First cast	142	1649	0	63	97.5	26.1746
S12	First cast	122	0	27.1	0	119.8	NA
S12	First cast	103	0	0	0	120.5	NA
S12	First cast	83	0	65.5	0	109.4	NA
S12	First cast	63	0	0	0	101.7	NA
S12	First cast	43	0	0	0	115.7	NA
S12	First cast	24	0	0	0	101.3	NA
S12	First cast	14	0	41.8	0	130	NA

## Sheet: F3
Figure 3
Methane formation rates											Statistical analysis between the boxplots
Calculated from the first 24 hours of incubation, insignificant rates are reported as 0
Station	Depth	Depth	Experiment	Rate	Replicate	Standard error of rate	T-value	Degree of freedom	p value		Depth	Normality test	Statistic	p value	Test	Statistic	p value	Test	Input_1 (n)	Input_2 (n)	p value		Experiment	Normality test	Statistic	p value	Test	Statistic	p value	Test	Input_1 (n)	Input_2 (n)	p value
		m		nmol CH4 L-1 d-1		nmol CH4 L-1 d-1		n-2
S1	Below DCM	180.164	Methylphosphonate-addition	0	RA						BDCM	Shapiro-Wilk	0.766488	4.0579e-09	Kruskal-Wallis rank sum test	5.46479	0.0650633	pairwise.wilcox	Methylphosphonate-addition (24)	Methylphosphonate + nitrate-addition (22)	0.0892728		Methylphosphonate-addition	Shapiro-Wilk	0.517428	3.21209e-16	Kruskal-Wallis rank sum test	21.2242	9.45691e-05	pairwise.wilcox	Intermediate depth (24)	Surface depth (24)	0.991771
S1	DCM	110.981	Methylphosphonate-addition	0	RA													pairwise.wilcox	Methylphosphonate + Pi-addition (23)	Methylphosphonate + nitrate-addition (22)	0.0892728									pairwise.wilcox	DCM (24)	Surface depth (24)	0.010829
S1	Intermediate depth	61.8013	Methylphosphonate-addition	0.173872	RA	0.0526556	3.30207	2	0.0403791									pairwise.wilcox	Methylphosphonate + Pi-addition (23)	Methylphosphonate-addition (24)	0.694185									pairwise.wilcox	DCM (24)	Intermediate depth (24)	0.00225519
S1	Surface depth	12.9476	Methylphosphonate-addition	0.258551	RA	0.0719231	3.59483	2	0.0347107																					pairwise.wilcox	Below DCM (24)	Surface depth (24)	0.00225519
S2	Below DCM	179.55	Methylphosphonate-addition	0	RA						DCM	Shapiro-Wilk	0.746981	1.18174e-09	Kruskal-Wallis rank sum test	24.3134	5.25302e-06	pairwise.wilcox	Methylphosphonate-addition (24)	Methylphosphonate + nitrate-addition (23)	0.00935561									pairwise.wilcox	Below DCM (24)	Intermediate depth (24)	0.00224076
S2	DCM	91.2355	Methylphosphonate-addition	0	RA													pairwise.wilcox	Methylphosphonate + Pi-addition (23)	Methylphosphonate + nitrate-addition (23)	5.55617e-06									pairwise.wilcox	Below DCM (24)	DCM (24)	0.672168
S2	Intermediate depth	61.3285	Methylphosphonate-addition	0.0538441	RA	0.0158763	3.39148	2	0.0385145									pairwise.wilcox	Methylphosphonate + Pi-addition (23)	Methylphosphonate-addition (24)	0.00935561
S2	Surface depth	12.5943	Methylphosphonate-addition	0	RA																		Methylphosphonate + Pi-addition	Shapiro-Wilk	0.592743	2.01786e-14	Kruskal-Wallis rank sum test	7.20229	0.065722	pairwise.wilcox	Intermediate depth (22)	Surface depth (22)	0.263525
S3	Below DCM	170.838	Methylphosphonate-addition	0.0448683	RA	0.00583612	7.68804	2	0.00825058		ID	Shapiro-Wilk	0.589498	1.35652e-12	Kruskal-Wallis rank sum test	29.0172	5.00031e-07	pairwise.wilcox	Methylphosphonate-addition (24)	Methylphosphonate + nitrate-addition (23)	0.1177									pairwise.wilcox	DCM (23)	Surface depth (22)	0.0420778
S3	DCM	111.804	Methylphosphonate-addition	0	RA													pairwise.wilcox	Methylphosphonate + Pi-addition (22)	Methylphosphonate + nitrate-addition (23)	1.33903e-05									pairwise.wilcox	DCM (23)	Intermediate depth (22)	0.263525
S3	Intermediate depth	62.3947	Methylphosphonate-addition	4.78301	RA	0.977187	4.89467	2	0.0196481									pairwise.wilcox	Methylphosphonate + Pi-addition (22)	Methylphosphonate-addition (24)	6.33779e-06									pairwise.wilcox	Below DCM (23)	Surface depth (22)	0.431869
S3	Surface depth	13.1316	Methylphosphonate-addition	1.14646	RA	0.143034	8.01534	2	0.0076055																					pairwise.wilcox	Below DCM (23)	Intermediate depth (22)	0.9435
S4	Below DCM	150.816	Methylphosphonate-addition	0.356448	RA	0.100704	3.53955	2	0.0356891		SD	Shapiro-Wilk	0.795499	2.15341e-08	Kruskal-Wallis rank sum test	18.8276	8.15917e-05	pairwise.wilcox	Methylphosphonate-addition (24)	Methylphosphonate + nitrate-addition (23)	0.249954									pairwise.wilcox	Below DCM (23)	DCM (23)	0.263525
S4	DCM	71.7676	Methylphosphonate-addition	0.760361	RA	0.217753	3.49186	2	0.0365655									pairwise.wilcox	Methylphosphonate + Pi-addition (22)	Methylphosphonate + nitrate-addition (23)	0.000134584
S4	Intermediate depth	42.4061	Methylphosphonate-addition	1.11161	RA	0.117049	9.49698	2	0.00545317									pairwise.wilcox	Methylphosphonate + Pi-addition (22)	Methylphosphonate-addition (24)	0.00198618		Methylphosphonate + nitrate-addition	Shapiro-Wilk	0.604984	2.79554e-14	Kruskal-Wallis rank sum test	22.6456	4.78678e-05	pairwise.wilcox	Intermediate depth (23)	Surface depth (23)	0.428752
S4	Surface depth	13.0271	Methylphosphonate-addition	1.94487	RA	0.246534	7.88883	2	0.00784564																					pairwise.wilcox	DCM (23)	Surface depth (23)	0.0333324
S5	Below DCM	160.734	Methylphosphonate-addition	0.471016	RA	0.152928	3.07998	2	0.0456106																					pairwise.wilcox	DCM (23)	Intermediate depth (23)	0.00264895
S5	DCM	101.632	Methylphosphonate-addition	0.56741	RA	0.158954	3.56964	2	0.0351515																					pairwise.wilcox	Below DCM (22)	Surface depth (23)	0.00264895
S5	Intermediate depth	42.6174	Methylphosphonate-addition	1.00841	RA	0.0858524	11.7458	2	0.0035852																					pairwise.wilcox	Below DCM (22)	Intermediate depth (23)	0.000367849
S5	Surface depth	12.9953	Methylphosphonate-addition	0	RA																									pairwise.wilcox	Below DCM (22)	DCM (23)	0.223246
S6	Below DCM	170.403	Methylphosphonate-addition	0.957363	RA	0.240148	3.98656	2	0.0287723
S6	DCM	111.225	Methylphosphonate-addition	0.22307	RA	0.0462844	4.81955	2	0.0202284
S6	Intermediate depth	52.2885	Methylphosphonate-addition	0.409459	RA	0.0727286	5.62995	2	0.0150653
S6	Surface depth	12.8609	Methylphosphonate-addition	1.94617	RA	0.234503	8.29914	2	0.00710509
S7	Below DCM	160.152	Methylphosphonate-addition	0.481022	RA	0.139219	3.45515	2	0.0372615
S7	DCM	91.0249	Methylphosphonate-addition	0.0703676	RA	0.00361602	19.4599	2	0.00131514
S7	Intermediate depth	41.8082	Methylphosphonate-addition	0.664648	RA	0.0424678	15.6506	2	0.00202888
S7	Surface depth	12.2423	Methylphosphonate-addition	0.368158	RA	0.0643109	5.72467	2	0.0145924
S8	Below DCM	171.394	Methylphosphonate-addition	0.186972	RA	0.034112	5.48113	2	0.0158555
S8	DCM	112.213	Methylphosphonate-addition	0.0615386	RA	0.00845915	7.2748	2	0.00918813
S8	Intermediate depth	72.3551	Methylphosphonate-addition	0.274286	RA	0.0104719	26.1927	2	0.000727211
S8	Surface depth	13.6106	Methylphosphonate-addition	0.308931	RA	0.0197302	15.6578	2	0.00202705
S9	Below DCM	161.124	Methylphosphonate-addition	0.186124	RA	0.0130142	14.3016	2	0.00242679
S9	DCM	116.756	Methylphosphonate-addition	0.0265149	RA	0.00453185	5.85079	2	0.0139959
S9	Intermediate depth	72.2778	Methylphosphonate-addition	0.142079	RA	0.017196	8.26234	2	0.00716715
S9	Surface depth	13.5135	Methylphosphonate-addition	0.208394	RA	0.0209612	9.94189	2	0.00498312
S10	Below DCM	160.856	Methylphosphonate-addition	0	RA
S10	DCM	101.572	Methylphosphonate-addition	0	RA
S10	Intermediate depth	52.5303	Methylphosphonate-addition	0.315251	RA	0.0560122	5.62826	2	0.015074
S10	Surface depth	13.3151	Methylphosphonate-addition	0.212852	RA	0.0309456	6.87826	2	0.0102448
S11	Below DCM	175.452	Methylphosphonate-addition	0	RA
S11	DCM	111.51	Methylphosphonate-addition	0.0662743	RA	0.0056345	11.7622	2	0.00357529
S11	Intermediate depth	52.2605	Methylphosphonate-addition	0.149911	RA	0.00394329	38.0166	2	0.0003456
S11	Surface depth	12.9454	Methylphosphonate-addition	0.0811288	RA	0.0126475	6.41459	2	0.0117258
S12	Below DCM	180.956	Methylphosphonate-addition	0.107354	RA	0.0345041	3.11135	2	0.0448148
S12	DCM	111.996	Methylphosphonate-addition	0.223878	RA	0.0261656	8.55618	2	0.00669301
S12	Intermediate depth	53.0378	Methylphosphonate-addition	0.302738	RA	0.0291828	10.3738	2	0.00458236
S12	Surface depth	13.7278	Methylphosphonate-addition	0.487043	RA	0.0447116	10.893	2	0.00416128
S1	Below DCM	180.164	Methylphosphonate-addition	0	RB
S1	DCM	110.981	Methylphosphonate-addition	0	RB
S1	Intermediate depth	61.8013	Methylphosphonate-addition	0.105677	RB	0.0313088	3.37531	2	0.0388424
S1	Surface depth	12.9476	Methylphosphonate-addition	0.285329	RB	0.0817295	3.49114	2	0.0365789
S2	Below DCM	179.55	Methylphosphonate-addition	0	RB
S2	DCM	91.2355	Methylphosphonate-addition	0	RB
S2	Intermediate depth	61.3285	Methylphosphonate-addition	0.0938986	RB	0.00473332	19.8378	2	0.0012657
S2	Surface depth	12.5943	Methylphosphonate-addition	0	RB
S3	Below DCM	170.838	Methylphosphonate-addition	0	RB
S3	DCM	111.804	Methylphosphonate-addition	1.2847	RB	0.213479	6.01794	2	0.0132595
S3	Intermediate depth	62.3947	Methylphosphonate-addition	2.43041	RB	0.282061	8.61662	2	0.00660128
S3	Surface depth	13.1316	Methylphosphonate-addition	2.31388	RB	0.472164	4.90058	2	0.0196035
S4	Below DCM	150.816	Methylphosphonate-addition	0.267947	RB	0.0629309	4.2578	2	0.0254897
S4	DCM	71.7676	Methylphosphonate-addition	0.019156	RB	0.00480498	3.9867	2	0.0287705
S4	Intermediate depth	42.4061	Methylphosphonate-addition	9.56984	RB	0.937992	10.2025	2	0.00473538
S4	Surface depth	13.0271	Methylphosphonate-addition	2.5365	RB	0.338135	7.50146	2	0.00865538
S5	Below DCM	160.734	Methylphosphonate-addition	0.145444	RB	0.0455467	3.19329	2	0.0428275
S5	DCM	101.632	Methylphosphonate-addition	0.452471	RB	0.134001	3.37663	2	0.0388155
S5	Intermediate depth	42.6174	Methylphosphonate-addition	4.43395	RB	0.4691	9.45203	2	0.00550429
S5	Surface depth	12.9953	Methylphosphonate-addition	3.52145	RB	1.1415	3.08493	2	0.0454835
S6	Below DCM	170.403	Methylphosphonate-addition	0	RB
S6	DCM	111.225	Methylphosphonate-addition	1.31973	RB	0.137129	9.62399	2	0.00531245
S6	Intermediate depth	52.2885	Methylphosphonate-addition	2.11952	RB	0.256284	8.27019	2	0.00715385
S6	Surface depth	12.8609	Methylphosphonate-addition	1.78577	RB	0.213191	8.3764	2	0.00697734
S7	Below DCM	160.152	Methylphosphonate-addition	0	RB
S7	DCM	91.0249	Methylphosphonate-addition	0.12414	RB	0.0150701	8.23749	2	0.00720953
S7	Intermediate depth	41.8082	Methylphosphonate-addition	0.209802	RB	0.0482501	4.34823	2	0.0245164
S7	Surface depth	12.2423	Methylphosphonate-addition	0.36336	RB	0.017964	20.2272	2	0.00121762
S8	Below DCM	171.394	Methylphosphonate-addition	0	RB
S8	DCM	112.213	Methylphosphonate-addition	0	RB
S8	Intermediate depth	72.3551	Methylphosphonate-addition	0.196734	RB	0.0265448	7.41139	2	0.00886143
S8	Surface depth	13.6106	Methylphosphonate-addition	0	RB
S9	Below DCM	161.124	Methylphosphonate-addition	0.171016	RB	0.0315964	5.41253	2	0.0162405
S9	DCM	116.756	Methylphosphonate-addition	0.336484	RB	0.0328996	10.2276	2	0.00471246
S9	Intermediate depth	72.2778	Methylphosphonate-addition	0.232888	RB	0.0238823	9.75147	2	0.00517659
S9	Surface depth	13.5135	Methylphosphonate-addition	0.508469	RB	0.0966627	5.26024	2	0.017146
S10	Below DCM	160.856	Methylphosphonate-addition	0	RB
S10	DCM	101.572	Methylphosphonate-addition	0.114305	RB	0.0242322	4.71706	2	0.0210616
S10	Intermediate depth	52.5303	Methylphosphonate-addition	0.124905	RB	0.0120772	10.3422	2	0.00461001
S10	Surface depth	13.3151	Methylphosphonate-addition	0.432854	RB	0.12144	3.56435	2	0.0352451
S11	Below DCM	175.452	Methylphosphonate-addition	0.845238	RB	0.0915567	9.23186	2	0.0057654
S11	DCM	111.51	Methylphosphonate-addition	0.0969884	RB	0.00899177	10.7864	2	0.00424292
S11	Intermediate depth	52.2605	Methylphosphonate-addition	0.303582	RB	0.0233372	13.0085	2	0.00292877
S11	Surface depth	12.9454	Methylphosphonate-addition	0.555205	RB	0.0248681	22.326	2	0.0010001
S12	Below DCM	180.956	Methylphosphonate-addition	0.0775198	RB	0.0158687	4.88508	2	0.0197208
S12	DCM	111.996	Methylphosphonate-addition	0.052423	RB	0.0103853	5.04782	2	0.0185384
S12	Intermediate depth	53.0378	Methylphosphonate-addition	4.20245	RB	0.56817	7.39646	2	0.0088963
S12	Surface depth	13.7278	Methylphosphonate-addition	0.990359	RB	0.0624583	15.8563	2	0.00197689
S1	Below DCM	180.164	Methylphosphonate + Pi-addition	0	RA
S1	DCM	110.981	Methylphosphonate + Pi-addition	0	RA
S1	Intermediate depth	61.8013	Methylphosphonate + Pi-addition	0.0428641	RA	0.0135847	3.15532	2	0.0437325
S1	Surface depth	12.9476	Methylphosphonate + Pi-addition	0	RA
S2	Below DCM	179.55	Methylphosphonate + Pi-addition	0	RA
S2	DCM	91.2355	Methylphosphonate + Pi-addition	0	RA
S2	Intermediate depth	61.3285	Methylphosphonate + Pi-addition	0	RA
S2	Surface depth	12.5943	Methylphosphonate + Pi-addition	0	RA
S3	Below DCM	170.838	Methylphosphonate + Pi-addition	0	RA
S3	DCM	111.804	Methylphosphonate + Pi-addition	0	RA
S3	Intermediate depth	62.3947	Methylphosphonate + Pi-addition	0	RA
S3	Surface depth	13.1316	Methylphosphonate + Pi-addition	0.0528451	RA	0.00951196	5.55565	2	0.0154524
S4	Below DCM	150.816	Methylphosphonate + Pi-addition	1.06649	RA	0.249907	4.26754	2	0.0253822
S4	DCM	71.7676	Methylphosphonate + Pi-addition	0	RA
S4	Intermediate depth	42.4061	Methylphosphonate + Pi-addition	0.29098	RA	0.0249628	11.6565	2	0.00363972
S4	Surface depth	13.0271	Methylphosphonate + Pi-addition	0.353372	RA	0.0279964	12.6221	2	0.00310916
S5	Below DCM	160.734	Methylphosphonate + Pi-addition	0.225901	RA	0.0394926	5.72008	2	0.0146148
S5	DCM	101.632	Methylphosphonate + Pi-addition	0.155665	RA	0.0476746	3.26516	2	0.0411869
S5	Intermediate depth	42.6174	Methylphosphonate + Pi-addition	0.146437	RA	0.0143593	10.198	2	0.00473946
S5	Surface depth	12.9953	Methylphosphonate + Pi-addition	0.281474	RA	0.0759704	3.70504	2	0.0328724
S6	Below DCM	170.403	Methylphosphonate + Pi-addition	0.33393	RA	0.0556484	6.0007	2	0.0133327
S6	DCM	111.225	Methylphosphonate + Pi-addition	0.107436	RA	0.00230936	46.5218	2	0.000230864
S6	Intermediate depth	52.2885	Methylphosphonate + Pi-addition	0.0408052	RA	0.00500693	8.14976	2	0.00736216
S6	Surface depth	12.8609	Methylphosphonate + Pi-addition	0.374949	RA	0.0600238	6.24667	2	0.0123412
S7	Below DCM	160.152	Methylphosphonate + Pi-addition	0.0767237	RA	0.0128341	5.97809	2	0.0134297
S7	DCM	91.0249	Methylphosphonate + Pi-addition	0	RA
S7	Intermediate depth	41.8082	Methylphosphonate + Pi-addition	0.122174	RA	0.0135043	9.04704	2	0.00599909
S7	Surface depth	12.2423	Methylphosphonate + Pi-addition	0	RA
S8	Below DCM	171.394	Methylphosphonate + Pi-addition	0	RA
S8	DCM	112.213	Methylphosphonate + Pi-addition	0.0416635	RA	0.00993585	4.19325	2	0.0262194
S8	Intermediate depth	72.3551	Methylphosphonate + Pi-addition	0	RA
S8	Surface depth	13.6106	Methylphosphonate + Pi-addition	0	RA
S9	Below DCM	161.124	Methylphosphonate + Pi-addition	0.0161264	RA	0.00522406	3.08694	2	0.0454323
S9	DCM	116.756	Methylphosphonate + Pi-addition	0	RA
S9	Intermediate depth	72.2778	Methylphosphonate + Pi-addition	0.0485023	RA	0.0137471	3.52817	2	0.0358953
S9	Surface depth	13.5135	Methylphosphonate + Pi-addition	0.114789	RA	0.0353444	3.24772	2	0.0415767
S10	Below DCM	160.856	Methylphosphonate + Pi-addition	0	RA
S10	DCM	101.572	Methylphosphonate + Pi-addition	0	RA
S10	Intermediate depth	52.5303	Methylphosphonate + Pi-addition	0.0504153	RA	0.00144142	34.9761	2	0.00040822
S10	Surface depth	13.3151	Methylphosphonate + Pi-addition	0	RA
S11	Below DCM	175.452	Methylphosphonate + Pi-addition	0.0614717	RA	0.00945893	6.4988	2	0.0114341
S11	DCM	111.51	Methylphosphonate + Pi-addition	0	RA
S11	Intermediate depth	52.2605	Methylphosphonate + Pi-addition	0.0508916	RA	0.0111327	4.57135	2	0.0223356
S11	Surface depth	12.9454	Methylphosphonate + Pi-addition	0	RA
S12	Below DCM	180.956	Methylphosphonate + Pi-addition	0.0561589	RA	0.0115811	4.84919	2	0.0199964
S12	DCM	111.996	Methylphosphonate + Pi-addition	0	RA
S12	Intermediate depth	53.0378	Methylphosphonate + Pi-addition	0	RA
S12	Surface depth	13.7278	Methylphosphonate + Pi-addition	0.140948	RA	0.0204431	6.89465		0.0101976
S1	Below DCM	180.164	Methylphosphonate + Pi-addition	NA	RB	NA	NA		NA
S1	DCM	110.981	Methylphosphonate + Pi-addition	NA	RB	NA	NA		NA
S1	Intermediate depth	61.8013	Methylphosphonate + Pi-addition	NA	RB	NA	NA		NA
S1	Surface depth	12.9476	Methylphosphonate + Pi-addition	NA	RB	NA	NA		NA
S2	Below DCM	179.55	Methylphosphonate + Pi-addition	0	RB
S2	DCM	91.2355	Methylphosphonate + Pi-addition	0.0218021	RB	0.00325557	6.69687	2	0.0107892
S2	Intermediate depth	61.3285	Methylphosphonate + Pi-addition	0	RB
S2	Surface depth	12.5943	Methylphosphonate + Pi-addition	0.0342578	RB	0.00805484	4.25306	2	0.0255422
S3	Below DCM	170.838	Methylphosphonate + Pi-addition	0	RB
S3	DCM	111.804	Methylphosphonate + Pi-addition	0	RB
S3	Intermediate depth	62.3947	Methylphosphonate + Pi-addition	NA	RB	NA	NA		NA
S3	Surface depth	13.1316	Methylphosphonate + Pi-addition	0.156628	RB	0.0397359	3.94172	2	0.0293737
S4	Below DCM	150.816	Methylphosphonate + Pi-addition	0.36947	RB	0.0525479	7.03112	2	0.00981708
S4	DCM	71.7676	Methylphosphonate + Pi-addition	0.161077	RB	0.0236317	6.81613	2	0.0104266
S4	Intermediate depth	42.4061	Methylphosphonate + Pi-addition	1.03253	RB	0.265649	3.88684	2	0.0301351
S4	Surface depth	13.0271	Methylphosphonate + Pi-addition	0.382938	RB	0.0487047	7.86245	2	0.00789713
S5	Below DCM	160.734	Methylphosphonate + Pi-addition	0.377269	RB	0.0862686	4.37319	2	0.0242573
S5	DCM	101.632	Methylphosphonate + Pi-addition	0.078539	RB	0.0173296	4.53207	2	0.0226983
S5	Intermediate depth	42.6174	Methylphosphonate + Pi-addition	0.071734	RB	0.0122384	5.8614	2	0.0139474
S5	Surface depth	12.9953	Methylphosphonate + Pi-addition	0.295893	RB	0.0322202	9.18344	2	0.00582528
S6	Below DCM	170.403	Methylphosphonate + Pi-addition	0.756247	RB	0.0316616	23.8853	2	0.000874116
S6	DCM	111.225	Methylphosphonate + Pi-addition	0	RB
S6	Intermediate depth	52.2885	Methylphosphonate + Pi-addition	0	RB
S6	Surface depth	12.8609	Methylphosphonate + Pi-addition	NA	RB	NA	NA		NA
S7	Below DCM	160.152	Methylphosphonate + Pi-addition	0.10946	RB	0.0276573	3.95773	2	0.0291568
S7	DCM	91.0249	Methylphosphonate + Pi-addition	0.0746821	RB	0.0144054	5.1843	2	0.0176255
S7	Intermediate depth	41.8082	Methylphosphonate + Pi-addition	0.164459	RB	0.0135989	12.0935	2	0.00338406
S7	Surface depth	12.2423	Methylphosphonate + Pi-addition	0.153841	RB	0.0119227	12.9032	2	0.00297635
S8	Below DCM	171.394	Methylphosphonate + Pi-addition	0.108067	RB	0.0346716	3.11687	2	0.0446769
S8	DCM	112.213	Methylphosphonate + Pi-addition	0.0243726	RB	0.00451907	5.39326	2	0.0163511
S8	Intermediate depth	72.3551	Methylphosphonate + Pi-addition	0.0577723	RB	0.0151159	3.82195	2	0.0310727
S8	Surface depth	13.6106	Methylphosphonate + Pi-addition	0	RB
S9	Below DCM	161.124	Methylphosphonate + Pi-addition	0	RB
S9	DCM	116.756	Methylphosphonate + Pi-addition	0	RB
S9	Intermediate depth	72.2778	Methylphosphonate + Pi-addition	0	RB
S9	Surface depth	13.5135	Methylphosphonate + Pi-addition	0.06271	RB	0.00387596	16.1792	2	0.00189921
S10	Below DCM	160.856	Methylphosphonate + Pi-addition	0	RB
S10	DCM	101.572	Methylphosphonate + Pi-addition	0	RB
S10	Intermediate depth	52.5303	Methylphosphonate + Pi-addition	0	RB
S10	Surface depth	13.3151	Methylphosphonate + Pi-addition	0.402517	RB	0.0864093	4.65826	2	0.0215625
S11	Below DCM	175.452	Methylphosphonate + Pi-addition	0	RB
S11	DCM	111.51	Methylphosphonate + Pi-addition	0	RB
S11	Intermediate depth	52.2605	Methylphosphonate + Pi-addition	0.0625768	RB	0.0061741	10.1354	2	0.00479739
S11	Surface depth	12.9454	Methylphosphonate + Pi-addition	0.195808	RB	0.0563086	3.47742	2	0.036837
S12	Below DCM	180.956	Methylphosphonate + Pi-addition	0	RB
S12	DCM	111.996	Methylphosphonate + Pi-addition	0.109311	RB	0.0219556	4.97873	2	0.0190273
S12	Intermediate depth	53.0378	Methylphosphonate + Pi-addition	0.0801659	RB	0.0137941	5.81163	2	0.0141772
S12	Surface depth	13.7278	Methylphosphonate + Pi-addition	0.159976	RB	0.00560576	28.5378	2	0.000612817
S1	Below DCM	180.164	Methylphosphonate + nitrate-addition	0	RA
S1	DCM	110.981	Methylphosphonate + nitrate-addition	0	RA
S1	Intermediate depth	61.8013	Methylphosphonate + nitrate-addition	0	RA
S1	Surface depth	12.9476	Methylphosphonate + nitrate-addition	0.0851157	RA	0.00763168	11.1529	2	0.00397184
S2	Below DCM	179.55	Methylphosphonate + nitrate-addition	0	RA
S2	DCM	91.2355	Methylphosphonate + nitrate-addition	0.992989	RA	0.33994	2.92107	2	0.0499681
S2	Intermediate depth	61.3285	Methylphosphonate + nitrate-addition	0.0246836	RA	0.00163728	15.076	2	0.00218546
S2	Surface depth	12.5943	Methylphosphonate + nitrate-addition	0	RA
S3	Below DCM	170.838	Methylphosphonate + nitrate-addition	1.01749	RA	0.318609	3.19353	2	0.0428219
S3	DCM	111.804	Methylphosphonate + nitrate-addition	0.542598	RA	0.0965037	5.62256	2	0.0151032
S3	Intermediate depth	62.3947	Methylphosphonate + nitrate-addition	1.84109	RA	0.139089	13.2367	2	0.0028295
S3	Surface depth	13.1316	Methylphosphonate + nitrate-addition	0.61579	RA	0.139782	4.40537	2	0.0239292
S4	Below DCM	150.816	Methylphosphonate + nitrate-addition	0.447296	RA	0.0889605	5.02803	2	0.0186765
S4	DCM	71.7676	Methylphosphonate + nitrate-addition	1.21277	RA	0.108081	11.2209	2	0.00392442
S4	Intermediate depth	42.4061	Methylphosphonate + nitrate-addition	0.915928	RA	0.131975	6.94018	2	0.0100683
S4	Surface depth	13.0271	Methylphosphonate + nitrate-addition	2.25598	RA	0.198577	11.3607	2	0.00382955
S5	Below DCM	160.734	Methylphosphonate + nitrate-addition	0.583319	RA	0.0219161	26.616	2	0.000704312
S5	DCM	101.632	Methylphosphonate + nitrate-addition	1.10168	RA	0.152211	7.23781	2	0.00927968
S5	Intermediate depth	42.6174	Methylphosphonate + nitrate-addition	1.60457	RA	0.170214	9.4268	2	0.00553331
S5	Surface depth	12.9953	Methylphosphonate + nitrate-addition	2.24123	RA	0.205432	10.9098	2	0.00414861
S6	Below DCM	170.403	Methylphosphonate + nitrate-addition	1.04884	RA	0.210844	4.97448	2	0.019058
S6	DCM	111.225	Methylphosphonate + nitrate-addition	0.827543	RA	0.0438759	18.861	2	0.00139963
S6	Intermediate depth	52.2885	Methylphosphonate + nitrate-addition	1.70657	RA	0.175787	9.70817	2	0.00522215
S6	Surface depth	12.8609	Methylphosphonate + nitrate-addition	1.28238	RA	0.124526	10.2981	2	0.0046491
S7	Below DCM	160.152	Methylphosphonate + nitrate-addition	0.473982	RA	0.0610758	7.76055	2	0.00810083
S7	DCM	91.0249	Methylphosphonate + nitrate-addition	0.197857	RA	0.0225516	8.77355	2	0.00637171
S7	Intermediate depth	41.8082	Methylphosphonate + nitrate-addition	0.779708	RA	0.157275	4.95762	2	0.0191804
S7	Surface depth	12.2423	Methylphosphonate + nitrate-addition	1.03451	RA	0.151904	6.81031	2	0.0104439
S8	Below DCM	171.394	Methylphosphonate + nitrate-addition	0.547307	RA	0.148135	3.69464	2	0.0330397
S8	DCM	112.213	Methylphosphonate + nitrate-addition	0.304872	RA	0.0345527	8.82338	2	0.00630129
S8	Intermediate depth	72.3551	Methylphosphonate + nitrate-addition	1.06197	RA	0.129404	8.20665	2	0.00726265
S8	Surface depth	13.6106	Methylphosphonate + nitrate-addition	0.854612	RA	0.0874766	9.7696	2	0.00515769
S9	Below DCM	161.124	Methylphosphonate + nitrate-addition	0.600911	RA	0.0605689	9.92111	2	0.00500371
S9	DCM	116.756	Methylphosphonate + nitrate-addition	0.903297	RA	0.186358	4.84711	2	0.0200126
S9	Intermediate depth	72.2778	Methylphosphonate + nitrate-addition	0.943211	RA	0.117746	8.01057	2	0.00761437
S9	Surface depth	13.5135	Methylphosphonate + nitrate-addition	0.674657	RA	0.118535	5.6916	2	0.014755
S10	Below DCM	160.856	Methylphosphonate + nitrate-addition	0.822606	RA	0.220756	3.72632	2	0.0325337
S10	DCM	101.572	Methylphosphonate + nitrate-addition	0.178409	RA	0.0086658	20.5877	2	0.0011755
S10	Intermediate depth	52.5303	Methylphosphonate + nitrate-addition	0.916587	RA	0.0689406	13.2953	2	0.00280483
S10	Surface depth	13.3151	Methylphosphonate + nitrate-addition	0.401133	RA	0.0436116	9.19786	2	0.00580735
S11	Below DCM	175.452	Methylphosphonate + nitrate-addition	0	RA
S11	DCM	111.51	Methylphosphonate + nitrate-addition	0.356442	RA	0.01089	32.7313	2	0.000466054
S11	Intermediate depth	52.2605	Methylphosphonate + nitrate-addition	0.663404	RA	0.0762385	8.7017	2	0.00647532
S11	Surface depth	12.9454	Methylphosphonate + nitrate-addition	1.43001	RA	0.312602	4.57453	2	0.0223066
S12	Below DCM	180.956	Methylphosphonate + nitrate-addition	0.021882	RA	0.00231338	9.4589	2	0.00549644
S12	DCM	111.996	Methylphosphonate + nitrate-addition	0.319333	RA	0.00910521	35.0714	2	0.000406008
S12	Intermediate depth	53.0378	Methylphosphonate + nitrate-addition	0.658679	RA	0.0621417	10.5996	2	0.00439174
S12	Surface depth	13.7278	Methylphosphonate + nitrate-addition	0	RA
S1	Below DCM	180.164	Methylphosphonate + nitrate-addition	NA	RB	NA	NA		NA
S1	DCM	110.981	Methylphosphonate + nitrate-addition	NA	RB	NA	NA		NA
S1	Intermediate depth	61.8013	Methylphosphonate + nitrate-addition	NA	RB	NA	NA		NA
S1	Surface depth	12.9476	Methylphosphonate + nitrate-addition	NA	RB	NA	NA		NA
S2	Below DCM	179.55	Methylphosphonate + nitrate-addition	0	RB
S2	DCM	91.2355	Methylphosphonate + nitrate-addition	0	RB
S2	Intermediate depth	61.3285	Methylphosphonate + nitrate-addition	0	RB
S2	Surface depth	12.5943	Methylphosphonate + nitrate-addition	0.237733	RB	0.0150525	15.7936	2	0.00199254
S3	Below DCM	170.838	Methylphosphonate + nitrate-addition	0	RB
S3	DCM	111.804	Methylphosphonate + nitrate-addition	0	RB
S3	Intermediate depth	62.3947	Methylphosphonate + nitrate-addition	2.21831	RB	0.262032	8.4658	2	0.00683375
S3	Surface depth	13.1316	Methylphosphonate + nitrate-addition	1.22879	RB	0.150385	8.17094	2	0.00732487
S4	Below DCM	150.816	Methylphosphonate + nitrate-addition	NA	RB	NA	NA		NA
S4	DCM	71.7676	Methylphosphonate + nitrate-addition	0.444526	RB	0.0652511	6.81256	2	0.0104372
S4	Intermediate depth	42.4061	Methylphosphonate + nitrate-addition	2.12582	RB	0.242605	8.76246	2	0.00638753
S4	Surface depth	13.0271	Methylphosphonate + nitrate-addition	2.60886	RB	0.38542	6.76888	2	0.010568
S5	Below DCM	160.734	Methylphosphonate + nitrate-addition	0.505718	RB	0.041764	12.1089	2	0.00337554
S5	DCM	101.632	Methylphosphonate + nitrate-addition	0.397457	RB	0.0697562	5.6978	2	0.0147243
S5	Intermediate depth	42.6174	Methylphosphonate + nitrate-addition	2.4468	RB	0.204246	11.9797	2	0.003448
S5	Surface depth	12.9953	Methylphosphonate + nitrate-addition	2.19689	RB	0.223261	9.84002	2	0.00508525
S6	Below DCM	170.403	Methylphosphonate + nitrate-addition	0	RB
S6	DCM	111.225	Methylphosphonate + nitrate-addition	0.703382	RB	0.174458	4.0318	2	0.0281834
S6	Intermediate depth	52.2885	Methylphosphonate + nitrate-addition	3.96567	RB	0.720149	5.50674	2	0.0157153
S6	Surface depth	12.8609	Methylphosphonate + nitrate-addition	0.918134	RB	0.136406	6.73091	2	0.0106838
S7	Below DCM	160.152	Methylphosphonate + nitrate-addition	0.231381	RB	0.0446088	5.18688	2	0.0176089
S7	DCM	91.0249	Methylphosphonate + nitrate-addition	0.517976	RB	0.10716	4.83369	2	0.0201173
S7	Intermediate depth	41.8082	Methylphosphonate + nitrate-addition	0.571811	RB	0.0935368	6.11323	2	0.012865
S7	Surface depth	12.2423	Methylphosphonate + nitrate-addition	0.0764759	RB	0.0135783	5.63222	2	0.0150538
S8	Below DCM	171.394	Methylphosphonate + nitrate-addition	0.461238	RB	0.127827	3.60829	2	0.0344782
S8	DCM	112.213	Methylphosphonate + nitrate-addition	0.872689	RB	0.18467	4.72565	2	0.0209898
S8	Intermediate depth	72.3551	Methylphosphonate + nitrate-addition	1.09519	RB	0.21877	5.00613	2	0.0188312
S8	Surface depth	13.6106	Methylphosphonate + nitrate-addition	1.32667	RB	0.232585	5.70401	2	0.0146937
S9	Below DCM	161.124	Methylphosphonate + nitrate-addition	0.196587	RB	0.0148481	13.2399	2	0.00282817
S9	DCM	116.756	Methylphosphonate + nitrate-addition	0.870584	RB	0.238857	3.64479	2	0.0338594
S9	Intermediate depth	72.2778	Methylphosphonate + nitrate-addition	0.617932	RB	0.051423	12.0167	2	0.00342705
S9	Surface depth	13.5135	Methylphosphonate + nitrate-addition	0.963816	RB	0.0445654	21.627	2	0.00106558
S10	Below DCM	160.856	Methylphosphonate + nitrate-addition	0.220076	RB	0.0434221	5.0683	2	0.018397
S10	DCM	101.572	Methylphosphonate + nitrate-addition	0.468809	RB	0.116566	4.02183	2	0.0283117
S10	Intermediate depth	52.5303	Methylphosphonate + nitrate-addition	1.58155	RB	0.131279	12.0472	2	0.00340985
S10	Surface depth	13.3151	Methylphosphonate + nitrate-addition	1.84282	RB	0.227651	8.0949	2	0.00746005
S11	Below DCM	175.452	Methylphosphonate + nitrate-addition	0.0803631	RB	0.011229	7.15675	2	0.0094851
S11	DCM	111.51	Methylphosphonate + nitrate-addition	0.0825527	RB	0.021858	3.77677	2	0.0317509
S11	Intermediate depth	52.2605	Methylphosphonate + nitrate-addition	1.91701	RB	0.329059	5.82576	2	0.0141114
S11	Surface depth	12.9454	Methylphosphonate + nitrate-addition	0.242664	RB	0.0569209	4.26318	2	0.0254302
S12	Below DCM	180.956	Methylphosphonate + nitrate-addition	0.33893	RB	0.0194505	17.4253	2	0.00163859
S12	DCM	111.996	Methylphosphonate + nitrate-addition	0.3	RB	0.0173824	17.2589	2	0.00167019
S12	Intermediate depth	53.0378	Methylphosphonate + nitrate-addition	9.42218	RB	1.26254	7.46287	2	0.00874279
S12	Surface depth	13.7278	Methylphosphonate + nitrate-addition	1.0685	RB	0.249945	4.27493	2	0.025301

## Sheet: F4
Figure 4
TPM values for the phnJ of the smallest size fraction
Metagenome - 4a				Metatranscriptome - 4b
ID	Depth	TPM		ID	Depth	TPM
M161-1	Below DCM	0		M161-1	DCM	0.344427
M161-2	Below DCM	0.0150747		M161-3	DCM	0.211603
M161-3	Below DCM	0		M161-5	DCM	0
M161-4	Below DCM	0		M161-6	DCM	0
M161-5	Below DCM	0		M161-7	DCM	0.181537
M161-6	Below DCM	0.00986888		M161-10	DCM	0.456592
M161-7	Below DCM	0		M161-12	DCM	0.0468933
M161-8	Below DCM	0		M161-13	DCM	0.0913063
M161-9	Below DCM	0		M161-16	DCM	0.122877
M161-10	Below DCM	0		M161-17	DCM	0.0357938
M161-11	Below DCM	0		M161-18	DCM	0.0513398
M161-12	Below DCM	0		M161-20	DCM	0.055964
M161-13	Below DCM	0		M161-21	DCM	0.148073
M161-14	Below DCM	0		M161-22	DCM	0.0168461
M161-15	Below DCM	0		M161-23	DCM	0.032979
M161-16	Below DCM	0		M161-24	DCM	0.067698
M161-17	Below DCM	0		M161-25	DCM	0.139802
M161-18	Below DCM	0		M161-27	DCM	0.0266753
M161-19	Below DCM	0		M161-28	DCM	0.0811612
M161-20	Below DCM	0		M161-29	DCM	0.0166855
M161-21	Below DCM	0		M161-30	DCM	0.0118528
M161-22	Below DCM	0		M161-31	DCM	0.0261031
M161-23	Below DCM	0		M161-32	DCM	0
M161-24	Below DCM	0		M161-33	DCM	0.0630481
M161-25	Below DCM	0		M161-34	DCM	0.0454764
M161-26	Below DCM	0		M161-35	DCM	0.076949
M161-27	Below DCM	0		M161-36	DCM	0
M161-28	Below DCM	0		M161-1	Intermediate depth	0.559684
M161-29	Below DCM	0		M161-3	Intermediate depth	0.0524849
M161-30	Below DCM	0		M161-5	Intermediate depth	0
M161-31	Below DCM	0		M161-6	Intermediate depth	0
M161-32	Below DCM	0		M161-7	Intermediate depth	0.280143
M161-33	Below DCM	0		M161-10	Intermediate depth	0.372244
M161-34	Below DCM	0		M161-12	Intermediate depth	0.0106095
M161-35	Below DCM	0		M161-13	Intermediate depth	0.163114
M161-36	Below DCM	0		M161-16	Intermediate depth	0.108976
M161-1	DCM	0.111509		M161-17	Intermediate depth	0
M161-2	DCM	0		M161-18	Intermediate depth	0.0179073
M161-3	DCM	0.0688453		M161-20	Intermediate depth	0.0182189
M161-4	DCM	0.0779148		M161-21	Intermediate depth	0.0299407
M161-5	DCM	0.0166599		M161-22	Intermediate depth	0.03857
M161-6	DCM	0.0884141		M161-23	Intermediate depth	0.0666844
M161-7	DCM	0.0489776		M161-24	Intermediate depth	0.134009
M161-8	DCM	0.0771084		M161-25	Intermediate depth	0.167005
M161-9	DCM	0		M161-27	Intermediate depth	0.0352585
M161-10	DCM	0.0163259		M161-28	Intermediate depth	0.0175246
M161-11	DCM	0		M161-29	Intermediate depth	0.0477528
M161-12	DCM	0		M161-30	Intermediate depth	0.0453236
M161-13	DCM	0.0103228		M161-31	Intermediate depth	0.119373
M161-14	DCM	0.0108727		M161-32	Intermediate depth	0
M161-15	DCM	0.0102859		M161-33	Intermediate depth	0.0650173
M161-16	DCM	0.0118728		M161-34	Intermediate depth	0.0302136
M161-17	DCM	0		M161-35	Intermediate depth	0.0946215
M161-18	DCM	0		M161-36	Intermediate depth	0
M161-19	DCM	0		M161-1	Surface depth	0.0623122
M161-20	DCM	0.0265738		M161-3	Surface depth	0.163416
M161-21	DCM	0		M161-5	Surface depth	0.0178436
M161-22	DCM	0		M161-6	Surface depth	0.0507298
M161-23	DCM	0.0085107		M161-7	Surface depth	0.0944231
M161-24	DCM	0.00206061		M161-10	Surface depth	0
M161-25	DCM	0.00325409		M161-12	Surface depth	0
M161-26	DCM	0.00174552		M161-13	Surface depth	0
M161-27	DCM	0.00499991		M161-16	Surface depth	0
M161-28	DCM	0.025807		M161-17	Surface depth	0.0159283
M161-29	DCM	0		M161-18	Surface depth	0
M161-30	DCM	0		M161-20	Surface depth	0.0213464
M161-31	DCM	0		M161-21	Surface depth	0
M161-32	DCM	0		M161-22	Surface depth	0
M161-33	DCM	0.00325409		M161-23	Surface depth	0
M161-34	DCM	0.00192803		M161-24	Surface depth	0
M161-35	DCM	0.0278682		M161-25	Surface depth	0
M161-36	DCM	0		M161-27	Surface depth	0
M161-1	Intermediate depth	0.307511		M161-28	Surface depth	0.0405393
M161-2	Intermediate depth	0		M161-29	Surface depth	0
M161-3	Intermediate depth	0.0955388		M161-30	Surface depth	0
M161-4	Intermediate depth	0		M161-31	Surface depth	0
M161-5	Intermediate depth	0		M161-32	Surface depth	0
M161-6	Intermediate depth	0		M161-33	Surface depth	0
M161-7	Intermediate depth	0.212033		M161-34	Surface depth	0
M161-8	Intermediate depth	0.0166354		M161-35	Surface depth	0
M161-9	Intermediate depth	0		M161-36	Surface depth	0
M161-10	Intermediate depth	0.47091
M161-11	Intermediate depth	0.0277881
M161-12	Intermediate depth	0.0204487
M161-13	Intermediate depth	0.0961337
M161-14	Intermediate depth	0.0187655
M161-15	Intermediate depth	0.0750786
M161-16	Intermediate depth	0.115265
M161-17	Intermediate depth	0.0449179
M161-18	Intermediate depth	0.0253105
M161-19	Intermediate depth	0.0387875
M161-20	Intermediate depth	0.050164
M161-21	Intermediate depth	0.0992565
M161-22	Intermediate depth	0.0139386
M161-23	Intermediate depth	0.033417
M161-24	Intermediate depth	0.0809093
M161-25	Intermediate depth	0.120399
M161-26	Intermediate depth	0.0659012
M161-27	Intermediate depth	0.030203
M161-28	Intermediate depth	0.0103928
M161-29	Intermediate depth	0.0299124
M161-30	Intermediate depth	0.0188878
M161-31	Intermediate depth	0.0272975
M161-32	Intermediate depth	0
M161-33	Intermediate depth	0.0442283
M161-34	Intermediate depth	0.00582333
M161-35	Intermediate depth	0.133272
M161-36	Intermediate depth	0
M161-1	Surface depth	0.265356
M161-2	Surface depth	0
M161-3	Surface depth	0.0949937
M161-4	Surface depth	0
M161-5	Surface depth	0
M161-6	Surface depth	0
M161-7	Surface depth	0.227519
M161-8	Surface depth	0.006514
M161-9	Surface depth	0
M161-10	Surface depth	0.387458
M161-11	Surface depth	0.0423155
M161-12	Surface depth	0.0311391
M161-13	Surface depth	0.149557
M161-14	Surface depth	0.0514367
M161-15	Surface depth	0.0567704
M161-16	Surface depth	0.163823
M161-17	Surface depth	0.0146573
M161-18	Surface depth	0.0399442
M161-19	Surface depth	0.0243645
M161-20	Surface depth	0.0343753
M161-21	Surface depth	0.0801432
M161-22	Surface depth	0.0275933
M161-23	Surface depth	0.0375782
M161-24	Surface depth	0.0653951
M161-25	Surface depth	0.188582
M161-26	Surface depth	0.0481698
M161-27	Surface depth	0.0413937
M161-28	Surface depth	0.0569741
M161-29	Surface depth	0.0588652
M161-30	Surface depth	0.0194145
M161-31	Surface depth	0.010689
M161-32	Surface depth	0.0157926
M161-33	Surface depth	0.0449004
M161-34	Surface depth	0.0452254
M161-35	Surface depth	0.10895
M161-36	Surface depth	0.0163678

## Sheet: S1
Supplementary Figure S1
Mixed layer depth
Station	Depth
	m
S1	44
S2	52
S3	49.5
S4	28.5
S5	18
S6	33.5
S7	44.5
S8	55
S9	46
S10	70.5
S11	57.5
S12	55.5

## Sheet: S2
Supplementary Figure S2
Nutrient Data
Station	CTD	Depth	Nitrite	Nitrate	Total phosphorus	Particulate organic carbon	Particulate organic nitrogen	Particulate organic phosphorus
		m	µmol L-1	µmol L-1	µmol L-1	µmol L-1	µmol L-1	µmol L-1
S1	First cast	299	0	21.7	1.388	0.78	0.06	0.0032
S1	First cast	201	NA	NA	NA	NA	NA	NA
S1	First cast	181	0	8.1	0.44	0.86	0.07	0.0038
S1	First cast	161	0	5	0.327	1.13	0.09	0.0045
S1	First cast	141	0	2.2	0.18	1.22	0.12	0.0061
S1	First cast	121	0.04	0	0.112	1.73	0.23	0.0102
S1	First cast	102	0	0	0.113	2.02	0.27	0.0157
S1	First cast	82	0	0	0.111	2.38	0.33	0.0179
S1	First cast	62	0	0	0.126	2.51	0.31	0.0183
S1	First cast	43	0	0	0.134	2.7	0.33	0.0188
S1	First cast	23	0	0	0.13	2.45	0.31	0.0183
S1	First cast	13	0	0	0.135	2.74	0.37	0.0192
S2	First cast	218	NA	NA	NA	0.64	0.05	0.0021
S2	First cast	199	NA	NA	NA	0.69	0.05	0.0042
S2	First cast	178	NA	NA	NA	0.99	0.1	0.0038
S2	First cast	160	NA	NA	NA	0.71	0.07	0.0038
S2	First cast	140	NA	NA	NA	1.01	0.12	0.0066
S2	First cast	121	NA	NA	NA	1.28	0.16	0.008
S2	First cast	101	NA	NA	NA	1.94	0.24	0.0088
S2	First cast	81	NA	NA	NA	2.07	0.3	0.0186
S2	First cast	61	NA	NA	NA	2.12	0.28	0.0175
S2	First cast	42	NA	NA	NA	2.53	0.33	0.0191
S2	First cast	22	NA	NA	NA	2.24	0.29	0.0174
S2	First cast	12	NA	NA	NA	2.21	0.3	NA
S3	First cast	200	0	10.9	0.654	0.73	0.09	0.0032
S3	First cast	191	0	8.9	0.54	0.78	0.07	0.0045
S3	First cast	181	0	6.7	0.444	0.85	0.09	0.0036
S3	First cast	161	0	3.7	0.286	0.81	0.1	0.0049
S3	First cast	141	0	0.7	0.12	1.74	0.24	0.0068
S3	First cast	122	0.07	0	0.112	1.94	0.3	0.0092
S3	First cast	102	0	0	0.123	2.37	0.36	0.0142
S3	First cast	83	0	0	0.145	2.3	0.31	0.0166
S3	First cast	63	0	0	0.133	2.37	0.29	0.0158
S3	First cast	43	0	0	0.127	2.4	0.32	0.0186
S3	First cast	23	0	0	0.142	2.28	0.3	0.0151
S3	First cast	13	0	0	0.139	2.34	0.31	0.0143
S4	First cast	249	0	20.3	1.249	0.85	0.07	0.004
S4	First cast	200	0	12.2	0.709	0.71	0.06	0.0031
S4	First cast	180	0	10.1	0.588	0.81	0.08	0.0036
S4	First cast	160	0	7.2	0.399	0.83	0.07	0.0037
S4	First cast	141	0	4.6	0.257	1.03	0.12	0.0046
S4	First cast	121	0	1	0.131	1.27	0.15	0.0061
S4	First cast	101	0.2	0	0.113	1.4	0.17	0.0087
S4	First cast	82	0.26	0	0.114	7.13	1.09	0.0097
S4	First cast	62	0	0	0.112	2.83	0.42	0.0189
S4	First cast	42	0	0	0.133	3.56	0.46	0.0231
S4	First cast	23	0	0	0.128	4.17	0.66	0.0244
S4	First cast	12	0	0	0.127	3.81	0.56	0.0233
S5	First cast	249	0	11.2	0.732	0.966426	0.106384	0.0014
S5	First cast	200	0	10	0.598	0.732383	0.0734832	0.0016
S5	First cast	180	0	6.8	0.41	0.839675	0.0829909	0.0018
S5	First cast	160	0	4.5	0.278	0.814672	0.0793113	0.0028
S5	First cast	140	0	1.6	0.174	1.00628	0.124352	0.0031
S5	First cast	121	0	0	0.132	1.48888	0.171407	0.0055
S5	First cast	101	0.06	0	0.114	1.99187	0.277737	0.0091
S5	First cast	82	0	0	0.127	2.66959	0.349448	0.0192
S5	First cast	62	0	0	0.146	3.02796	0.415357	0.0169
S5	First cast	42	0	0	0.143	2.70054	0.353262	0.015
S5	First cast	22	0	0	0.139	2.88027	0.395697	0.0152
S5	First cast	12	0	0	0.129	2.61661	0.343647	0.0131
S6	First cast	250	0	14.2	0.849	0.746444	0.0593291	0.0025
S6	First cast	201	0	11.1	0.837	1.61305	0.292455	0.0038
S6	First cast	181	0	6.6	0.61	0.928599	0.0702602	0.007
S6	First cast	161	0	4.5	0.326	2.29003	0.348535	0.0049
S6	First cast	141	0	2.6	0.267	1.33153	0.193242	0.0057
S6	First cast	122	0	0	0.121	1.37342	0.179948	0.0089
S6	First cast	102	0	0	0.126	1.83457	0.251202	0.0133
S6	First cast	82	0	0	0.139	2.3337	0.331023	0.016
S6	First cast	63	0	0	0.123	2.77169	0.349931	0.0135
S6	First cast	42	0	0	0.148	2.85145	0.369564	0.0158
S6	First cast	23	0	0	0.164	2.90329	0.402009	0.0156
S6	First cast	13	0	0	0.13	2.45015	0.316628	0.0159
S7	First cast	250	0	15.8	0.972	1.49	0.21	0.0031
S7	First cast	200	0	10.3	0.647	0.72	0.06	0.0047
S7	First cast	180	0	7.5	0.478	1	0.11	0.0082
S7	First cast	161	0	4.6	0.276	0.88	0.09	0.005
S7	First cast	141	0	1.6	0.167	1.2	0.17	0.0055
S7	First cast	121	0	0	0.138	1.72	0.24	0.0077
S7	First cast	102	0.14	0	0.121	1.85	0.28	0.01
S7	First cast	82	0	0	0.153	2.65	0.39	0.0191
S7	First cast	62	0	0	0.159	3.78	0.54	0.0234
S7	First cast	43	0	0	0.146	3.71	0.54	0.0227
S7	First cast	23	0	0	0.143	3.3	0.48	0.0214
S7	First cast	13	0	0	0.173	3.54	0.51	0.0244
S8	First cast	250	0	17.7	1.122	0.75	0.07	0.003
S8	First cast	201	NA	NA	NA	NA	NA	NA
S8	First cast	181	0	7.4	0.424	0.98	0.11	0.0036
S8	First cast	161	0	4.3	0.244	0.96	0.09	0.0044
S8	First cast	141	0	2.2	0.16	1.17	0.14	0.0049
S8	First cast	121	0	0.6	0.103	1.65	0.21	0.0075
S8	First cast	102	0	0	0.075	1.85	0.25	0.0126
S8	First cast	82	0	0	0.118	2.19	0.29	0.0149
S8	First cast	62	0	0	0.121	2.72	0.37	0.0167
S8	First cast	42	0	0	0.134	3.16	0.39	0.0183
S8	First cast	23	0	0	0.099	2.64	0.36	0.0186
S8	First cast	14	0	0	0.102	2.71	0.36	0.0181
S9	First cast	250	0	13.5	0.807	2.63	0.41	0.0026
S9	First cast	202	0	8.8	0.533	0.67	0.06	0.0031
S9	First cast	181	0	6	0.403	0.87	0.1	0.0034
S9	First cast	161	0	3.3	0.24	0.88	0.1	0.0035
S9	First cast	142	0	2.4	0.208	1.97	0.29	0.0062
S9	First cast	121	0	0.7	0.166	1.82	0.24	0.011
S9	First cast	102	0	0	0.149	2.46	0.37	0.0148
S9	First cast	83	0	0	0.134	2.41	0.3	0.0148
S9	First cast	63	0	0	0.145	3.2	0.4	0.0149
S9	First cast	44	0	0	0.157	2.48	0.31	0.0173
S9	First cast	24	0	0	0.161	2.43	0.3	0.0142
S9	First cast	14	0	0	0.167	2.85	0.38	0.0139
S10	First cast	250	0	19.6	1.221	1.11	0.16	0.0248
S10	First cast	201	0	12.2	0.707	0.78	0.07	0.0207
S10	First cast	181	0	9.9	0.572	0.85	0.09	0.0045
S10	First cast	162	0	6.1	0.344	0.83	0.08	0.004
S10	First cast	141	0	3.3	0.224	1	0.12	0.0061
S10	First cast	121	0	1.2	0.126	1.31	0.17	0.0063
S10	First cast	102	0	0	0.116	2.31	0.35	0.0066
S10	First cast	83	0	0	0.124	2.85	0.42	0.0086
S10	First cast	63	0	0	0.132	3.01	0.45	0.0153
S10	First cast	43	0	0	0.13	2.79	0.42	0.0224
S10	First cast	23	0	0	0.137	3.48	0.55	0.0264
S10	First cast	14	0	0	0.121	3.41	0.54	0.0239
S11	First cast	250	0	13.8	0.811	0.86	0.09	0.004
S11	First cast	201	0	9.3	0.532	0.76	0.1	0.0041
S11	First cast	181	0	6.9	0.396	0.92	0.13	0.005
S11	First cast	162	0	3.4	0.223	1.06	0.16	0.0051
S11	First cast	142	0	2.6	0.206	1.27	0.21	0.0068
S11	First cast	122	0	0	0.143	1.37	0.21	0.0107
S11	First cast	102	0	0	0.126	2.2	0.37	0.0153
S11	First cast	82	0	0	0.139	2.89	0.45	0.0205
S11	First cast	63	0	0	0.133	3.07	0.48	0.0207
S11	First cast	43	0	0	0.129	2.52	0.35	0.0181
S11	First cast	24	0	0	0.131	2.64	0.38	0.018
S11	First cast	13	0	0	0.127	2.45	0.34	0.0176
S12	First cast	250	0	15.3	0.875	0.75	0.07	0.0036
S12	First cast	201	0	8.7	0.496	0.74	0.08	0.0037
S12	First cast	182	0	5.9	0.341	0.84	0.09	0.0053
S12	First cast	162	0	3.3	0.219	1.05	0.16	0.006
S12	First cast	142	0	1.6	0.17	1.1	0.15	0.0095
S12	First cast	122	0	0	0.133	1.59	0.24	0.0132
S12	First cast	103	0	0	0.138	1.97	0.28	0.0175
S12	First cast	83	0	0	0.129	2.38	0.33	0.0196
S12	First cast	63	0	0	0.123	2.45	0.32	0.0213
S12	First cast	43	0	0	0.135	2.62	0.36	0.0193
S12	First cast	24	0	0	0.121	2.33	0.29	0.0197
S12	First cast	14	0	0	0.149	2.48	0.32	0.019

## Sheet: S3
Supplementary Figure S3
POC/PON/POP ratios
Data can be taken from Supplementary Figure S2

## Sheet: S4
Supplementary Figure S4
Methane formation rates 24h vs 48h from station S11
Station	depth	Time after tracer addition	Date	13C-CH4	Replicate	Experiment		Sunrise	Sunset
		d	d/m/Y H:M	pmol L-1
S11	Below DCM	0.0756944	2020-02-16 12:20:00	0	RA	Methylphosphonate-addition		2020-02-16 06:20:00	2020-02-16 18:03:00		Sunrise and Sunset times were obtained from:
S11	Below DCM	0.314583	2020-02-16 18:04:00	0	RA	Methylphosphonate-addition		2020-02-17 06:20:00	2020-02-17 18:03:00		https://www.timeanddate.com/sun/@3374085?month=1&year=2020
S11	Below DCM	0.566667	2020-02-17 00:07:00	0	RA	Methylphosphonate-addition		2020-02-18 06:19:00	2020-02-18 18:04:00
S11	Below DCM	1.07778	2020-02-17 12:23:00	108.696	RA	Methylphosphonate-addition
S11	Below DCM	2.09722	2020-02-18 12:51:00	990.737	RA	Methylphosphonate-addition
S11	DCM	0.0756944	2020-02-16 12:20:00	0	RA	Methylphosphonate-addition
S11	DCM	0.314583	2020-02-16 18:04:00	7.69202	RA	Methylphosphonate-addition
S11	DCM	0.566667	2020-02-17 00:07:00	29.5711	RA	Methylphosphonate-addition
S11	DCM	1.07778	2020-02-17 12:23:00	63.9385	RA	Methylphosphonate-addition
S11	DCM	2.09722	2020-02-18 12:51:00	167.311	RA	Methylphosphonate-addition
S11	Intermediate depth	0.0756944	2020-02-16 12:20:00	0	RA	Methylphosphonate-addition
S11	Intermediate depth	0.314583	2020-02-16 18:04:00	30.1528	RA	Methylphosphonate-addition
S11	Intermediate depth	0.566667	2020-02-17 00:07:00	70.6492	RA	Methylphosphonate-addition
S11	Intermediate depth	1.07778	2020-02-17 12:23:00	148.594	RA	Methylphosphonate-addition
S11	Intermediate depth	2.09722	2020-02-18 12:51:00	334.608	RA	Methylphosphonate-addition
S11	Surface depth	0.0756944	2020-02-16 12:20:00	0	RA	Methylphosphonate-addition
S11	Surface depth	0.314583	2020-02-16 18:04:00	3.30768	RA	Methylphosphonate-addition
S11	Surface depth	0.566667	2020-02-17 00:07:00	40.2346	RA	Methylphosphonate-addition
S11	Surface depth	1.07778	2020-02-17 12:23:00	75.7749	RA	Methylphosphonate-addition
S11	Surface depth	2.09722	2020-02-18 12:51:00	214.75	RA	Methylphosphonate-addition
S11	Below DCM	0.0743056	2020-02-16 12:29:00	0	RB	Methylphosphonate-addition
S11	Below DCM	0.311111	2020-02-16 18:10:00	195.397	RB	Methylphosphonate-addition
S11	Below DCM	0.5625	2020-02-17 00:12:00	517.494	RB	Methylphosphonate-addition
S11	Below DCM	1.07431	2020-02-17 12:29:00	833.113	RB	Methylphosphonate-addition
S11	Below DCM	2.09722	2020-02-18 13:02:00	1112.82	RB	Methylphosphonate-addition
S11	DCM	0.0743056	2020-02-16 12:29:00	0	RB	Methylphosphonate-addition
S11	DCM	0.311111	2020-02-16 18:10:00	12.9243	RB	Methylphosphonate-addition
S11	DCM	0.5625	2020-02-17 00:12:00	36.5037	RB	Methylphosphonate-addition
S11	DCM	1.07431	2020-02-17 12:29:00	94.6407	RB	Methylphosphonate-addition
S11	DCM	2.09722	2020-02-18 13:02:00	226.733	RB	Methylphosphonate-addition
S11	Intermediate depth	0.0743056	2020-02-16 12:29:00	0	RB	Methylphosphonate-addition
S11	Intermediate depth	0.311111	2020-02-16 18:10:00	39.1869	RB	Methylphosphonate-addition
S11	Intermediate depth	0.5625	2020-02-17 00:12:00	141.291	RB	Methylphosphonate-addition
S11	Intermediate depth	1.07431	2020-02-17 12:29:00	293.094	RB	Methylphosphonate-addition
S11	Intermediate depth	2.09722	2020-02-18 13:02:00	486.151	RB	Methylphosphonate-addition
S11	Surface depth	0.0743056	2020-02-16 12:29:00	0	RB	Methylphosphonate-addition
S11	Surface depth	0.311111	2020-02-16 18:10:00	115.181	RB	Methylphosphonate-addition
S11	Surface depth	0.5625	2020-02-17 00:12:00	290.149	RB	Methylphosphonate-addition
S11	Surface depth	1.07431	2020-02-17 12:29:00	547.722	RB	Methylphosphonate-addition
S11	Surface depth	2.09722	2020-02-18 13:02:00	957.419	RB	Methylphosphonate-addition
S11	Below DCM	0.0555556	2020-02-16 11:35:00	0	RA	Methylphosphonate + Pi-addition
S11	Below DCM	0.308333	2020-02-16 17:39:00	25.8483	RA	Methylphosphonate + Pi-addition
S11	Below DCM	0.561111	2020-02-16 23:43:00	42.6613	RA	Methylphosphonate + Pi-addition
S11	Below DCM	1.06875	2020-02-17 11:54:00	64.4463	RA	Methylphosphonate + Pi-addition
S11	Below DCM	2.07639	2020-02-18 12:05:00	75.7028	RA	Methylphosphonate + Pi-addition
S11	DCM	0.0555556	2020-02-16 11:35:00	0	RA	Methylphosphonate + Pi-addition
S11	DCM	0.308333	2020-02-16 17:39:00	0	RA	Methylphosphonate + Pi-addition
S11	DCM	0.561111	2020-02-16 23:43:00	20.5373	RA	Methylphosphonate + Pi-addition
S11	DCM	1.06875	2020-02-17 11:54:00	0	RA	Methylphosphonate + Pi-addition
S11	DCM	2.07639	2020-02-18 12:05:00	74.5819	RA	Methylphosphonate + Pi-addition
S11	Intermediate depth	0.0555556	2020-02-16 11:35:00	0	RA	Methylphosphonate + Pi-addition
S11	Intermediate depth	0.308333	2020-02-16 17:39:00	0	RA	Methylphosphonate + Pi-addition
S11	Intermediate depth	0.561111	2020-02-16 23:43:00	28.4099	RA	Methylphosphonate + Pi-addition
S11	Intermediate depth	1.06875	2020-02-17 11:54:00	46.9804	RA	Methylphosphonate + Pi-addition
S11	Intermediate depth	2.07639	2020-02-18 12:05:00	122.872	RA	Methylphosphonate + Pi-addition
S11	Surface depth	0.0555556	2020-02-16 11:35:00	0	RA	Methylphosphonate + Pi-addition
S11	Surface depth	0.308333	2020-02-16 17:39:00	37.2693	RA	Methylphosphonate + Pi-addition
S11	Surface depth	0.561111	2020-02-16 23:43:00	48.3158	RA	Methylphosphonate + Pi-addition
S11	Surface depth	1.06875	2020-02-17 11:54:00	52.3326	RA	Methylphosphonate + Pi-addition
S11	Surface depth	2.07639	2020-02-18 12:05:00	139.548	RA	Methylphosphonate + Pi-addition
S11	Below DCM	0.0597222	2020-02-16 11:45:00	0	RB	Methylphosphonate + Pi-addition
S11	Below DCM	0.309722	2020-02-16 17:45:00	5.62491	RB	Methylphosphonate + Pi-addition
S11	Below DCM	0.5625	2020-02-16 23:49:00	0	RB	Methylphosphonate + Pi-addition
S11	Below DCM	1.07014	2020-02-17 12:00:00	22.5774	RB	Methylphosphonate + Pi-addition
S11	Below DCM	2.07986	2020-02-18 12:14:00	26.2871	RB	Methylphosphonate + Pi-addition
S11	DCM	0.0597222	2020-02-16 11:45:00	0	RB	Methylphosphonate + Pi-addition
S11	DCM	0.309722	2020-02-16 17:45:00	35.3761	RB	Methylphosphonate + Pi-addition
S11	DCM	0.5625	2020-02-16 23:49:00	17.5388	RB	Methylphosphonate + Pi-addition
S11	DCM	1.07014	2020-02-17 12:00:00	34.1735	RB	Methylphosphonate + Pi-addition
S11	DCM	2.07986	2020-02-18 12:14:00	77.0569	RB	Methylphosphonate + Pi-addition
S11	Intermediate depth	0.0597222	2020-02-16 11:45:00	0	RB	Methylphosphonate + Pi-addition
S11	Intermediate depth	0.309722	2020-02-16 17:45:00	14.6338	RB	Methylphosphonate + Pi-addition
S11	Intermediate depth	0.5625	2020-02-16 23:49:00	38.2404	RB	Methylphosphonate + Pi-addition
S11	Intermediate depth	1.07014	2020-02-17 12:00:00	62.1527	RB	Methylphosphonate + Pi-addition
S11	Intermediate depth	2.07986	2020-02-18 12:14:00	99.3331	RB	Methylphosphonate + Pi-addition
S11	Surface depth	0.0597222	2020-02-16 11:45:00	0	RB	Methylphosphonate + Pi-addition
S11	Surface depth	0.309722	2020-02-16 17:45:00	0	RB	Methylphosphonate + Pi-addition
S11	Surface depth	0.5625	2020-02-16 23:49:00	25.4535	RB	Methylphosphonate + Pi-addition
S11	Surface depth	1.07014	2020-02-17 12:00:00	189.394	RB	Methylphosphonate + Pi-addition
S11	Surface depth	2.07986	2020-02-18 12:14:00	310.712	RB	Methylphosphonate + Pi-addition
S11	Below DCM	0.0631944	2020-02-16 11:55:00	0	RA	Methylphosphonate + nitrate-addition
S11	Below DCM	0.311111	2020-02-16 17:52:00	0	RA	Methylphosphonate + nitrate-addition
S11	Below DCM	0.563194	2020-02-16 23:55:00	0	RA	Methylphosphonate + nitrate-addition
S11	Below DCM	1.07083	2020-02-17 12:06:00	85.5861	RA	Methylphosphonate + nitrate-addition
S11	Below DCM	2.08681	2020-02-18 12:29:00	209.205	RA	Methylphosphonate + nitrate-addition
S11	DCM	0.0631944	2020-02-16 11:55:00	0	RA	Methylphosphonate + nitrate-addition
S11	DCM	0.311111	2020-02-16 17:52:00	83.678	RA	Methylphosphonate + nitrate-addition
S11	DCM	0.563194	2020-02-16 23:55:00	164.123	RA	Methylphosphonate + nitrate-addition
S11	DCM	1.07083	2020-02-17 12:06:00	359.105	RA	Methylphosphonate + nitrate-addition
S11	DCM	2.08681	2020-02-18 12:29:00	577.902	RA	Methylphosphonate + nitrate-addition
S11	Intermediate depth	0.0631944	2020-02-16 11:55:00	0	RA	Methylphosphonate + nitrate-addition
S11	Intermediate depth	0.311111	2020-02-16 17:52:00	61.223	RA	Methylphosphonate + nitrate-addition
S11	Intermediate depth	0.563194	2020-02-16 23:55:00	257.362	RA	Methylphosphonate + nitrate-addition
S11	Intermediate depth	1.07083	2020-02-17 12:06:00	641.792	RA	Methylphosphonate + nitrate-addition
S11	Intermediate depth	2.08681	2020-02-18 12:29:00	1207.4	RA	Methylphosphonate + nitrate-addition
S11	Surface depth	0.0631944	2020-02-16 11:55:00	0	RA	Methylphosphonate + nitrate-addition
S11	Surface depth	0.311111	2020-02-16 17:52:00	65.1543	RA	Methylphosphonate + nitrate-addition
S11	Surface depth	0.563194	2020-02-16 23:55:00	314.408	RA	Methylphosphonate + nitrate-addition
S11	Surface depth	1.07083	2020-02-17 12:06:00	1386.81	RA	Methylphosphonate + nitrate-addition
S11	Surface depth	2.08681	2020-02-18 12:29:00	7455.73	RA	Methylphosphonate + nitrate-addition
S11	Below DCM	0.0715278	2020-02-16 12:11:00	0	RB	Methylphosphonate + nitrate-addition
S11	Below DCM	0.3125	2020-02-16 17:58:00	4.36978	RB	Methylphosphonate + nitrate-addition
S11	Below DCM	0.564583	2020-02-17 00:01:00	28.4704	RB	Methylphosphonate + nitrate-addition
S11	Below DCM	1.07153	2020-02-17 12:11:00	76.4389	RB	Methylphosphonate + nitrate-addition
S11	Below DCM	2.09028	2020-02-18 12:38:00	211.688	RB	Methylphosphonate + nitrate-addition
S11	DCM	0.0715278	2020-02-16 12:11:00	0	RB	Methylphosphonate + nitrate-addition
S11	DCM	0.3125	2020-02-16 17:58:00	0	RB	Methylphosphonate + nitrate-addition
S11	DCM	0.564583	2020-02-17 00:01:00	12.7272	RB	Methylphosphonate + nitrate-addition
S11	DCM	1.07153	2020-02-17 12:11:00	78.7324	RB	Methylphosphonate + nitrate-addition
S11	DCM	2.09028	2020-02-18 12:38:00	1964.85	RB	Methylphosphonate + nitrate-addition
S11	Intermediate depth	0.0715278	2020-02-16 12:11:00	0	RB	Methylphosphonate + nitrate-addition
S11	Intermediate depth	0.3125	2020-02-16 17:58:00	84.4236	RB	Methylphosphonate + nitrate-addition
S11	Intermediate depth	0.564583	2020-02-17 00:01:00	556.706	RB	Methylphosphonate + nitrate-addition
S11	Intermediate depth	1.07153	2020-02-17 12:11:00	1829.54	RB	Methylphosphonate + nitrate-addition
S11	Intermediate depth	2.09028	2020-02-18 12:38:00	3393.86	RB	Methylphosphonate + nitrate-addition
S11	Surface depth	0.0715278	2020-02-16 12:11:00	0	RB	Methylphosphonate + nitrate-addition
S11	Surface depth	0.3125	2020-02-16 17:58:00	15.7225	RB	Methylphosphonate + nitrate-addition
S11	Surface depth	0.564583	2020-02-17 00:01:00	45.3798	RB	Methylphosphonate + nitrate-addition
S11	Surface depth	1.07153	2020-02-17 12:11:00	235.94	RB	Methylphosphonate + nitrate-addition
S11	Surface depth	2.09028	2020-02-18 12:38:00	1402.63	RB	Methylphosphonate + nitrate-addition

## Sheet: S5
Supplementary Figure S5
Correlation between Methylphosphonate-addition experiment and certain parameters
Station	Depth	Phosphate	Particulate organic carbon	Organic phosphorus	Carbon fixation	Methylphosphonate-addition
		nmol L-1	µmol L-1	nmol L-1	nmol L-1 d-1	nmol L-1 d-1
S1	D1	384	0.896264	88	5.68	0
S1	D2	17	2.07122	115	233.8	0
S1	D3	15	2.42227	121	528.34	0.173872
S1	D4	0	2.99012	136	593.92	0.258551
S3	D1	211	0.984088	68	5.19	0.0448683
S3	D2	0	1.83504	151	243.29	0
S3	D3	0	2.65857	130	54.5	4.78301
S3	D4	0	2.77806	131	54.56	1.14646
S4	D1	198	1.07525	118	4.94	0.356448
S4	D2	0	2.90387	114	596.39	0.760361
S4	D3	0	3.46118	137	555.61	1.11161
S4	D4	0	4.06477	138	563.8	1.94487
S5	D1	187	1.22914	100	4.61	0.471016
S5	D2	0	2.12144	139	264.36	0.56741
S5	D3	0	2.77	152	84.04	1.00841
S5	D4	0	2.84769	155	265.77	0
S6	D1	294	1.13135	235	6.8	0.957363
S6	D2	25	2.18358	156	140.73	0.22307
S6	D3	12	2.79763	139	104.69	0.409459
S6	D4	0	3.09337	172	215.05	1.94617
S7	D1	218	1.35024	81	6	0.481022
S7	D2	0	2.59926	119	336.46	0.0703676
S7	D3	0	3.74802	136	532.13	0.664648
S7	D4	0	3.46537	149	320.87	0.368158
S8	D1	123	1.07142	84	5.84	0.186972
S8	D2	0	1.8937	94	233.74	0.0615386
S8	D3	0	2.67574	133	193.67	0.274286
S8	D4	0	2.77773	120	335.41	0.308931
S9	D1	144	1.0178	133	6.71	0.186124
S9	D2	0	0.849859	145	303.36	0.0265149
S9	D3	0	2.60512	128	178.03	0.142079
S9	D4	0	2.48734	160	306.38	0.208394
S10	D1	234	1.75542	116	5.57	0
S10	D2	0	1.96261	114	223.93	0
S10	D3	0	3.70749	142	491.51	0.315251
S10	D4	0	3.96521	132	501.75	0.212852
S11	D1	174	0.987919	70	7.27	0
S11	D2	0	2.14238	111	268.55	0.0662743
S11	D3	0	2.47203	127	388.48	0.149911
S11	D4	0	2.30371	120	451.97	0.0811288
S12	D1	244	0.992537	90	8.53	0.107354
S12	D2	0	2.03823	139	206.76	0.223878
S12	D3	0	2.7453	138	469.97	0.302738
S12	D4	0	2.86281	145	432.71	0.487043
S1	D1	384	0.896264	88	5.68	0
S1	D2	17	2.07122	115	233.8	0
S1	D3	15	2.42227	121	528.34	0.105677
S1	D4	0	2.99012	136	593.92	0.285329
S3	D1	211	0.984088	68	5.19	0
S3	D2	0	1.83504	151	243.29	1.2847
S3	D3	0	2.65857	130	54.5	2.43041
S3	D4	0	2.77806	131	54.56	2.31388
S4	D1	198	1.07525	118	4.94	0.267947
S4	D2	0	2.90387	114	596.39	0.019156
S4	D3	0	3.46118	137	555.61	9.56984
S4	D4	0	4.06477	138	563.8	2.5365
S5	D1	187	1.22914	100	4.61	0.145444
S5	D2	0	2.12144	139	264.36	0.452471
S5	D3	0	2.77	152	84.04	4.43395
S5	D4	0	2.84769	155	265.77	3.52145
S6	D1	294	1.13135	235	6.8	0
S6	D2	25	2.18358	156	140.73	1.31973
S6	D3	12	2.79763	139	104.69	2.11952
S6	D4	0	3.09337	172	215.05	1.78577
S7	D1	218	1.35024	81	6	0
S7	D2	0	2.59926	119	336.46	0.12414
S7	D3	0	3.74802	136	532.13	0.209802
S7	D4	0	3.46537	149	320.87	0.36336
S8	D1	123	1.07142	84	5.84	0
S8	D2	0	1.8937	94	233.74	0
S8	D3	0	2.67574	133	193.67	0.196734
S8	D4	0	2.77773	120	335.41	0
S9	D1	144	1.0178	133	6.71	0.171016
S9	D2	0	0.849859	145	303.36	0.336484
S9	D3	0	2.60512	128	178.03	0.232888
S9	D4	0	2.48734	160	306.38	0.508469
S10	D1	234	1.75542	116	5.57	0
S10	D2	0	1.96261	114	223.93	0.114305
S10	D3	0	3.70749	142	491.51	0.124905
S10	D4	0	3.96521	132	501.75	0.432854
S11	D1	174	0.987919	70	7.27	0.845238
S11	D2	0	2.14238	111	268.55	0.0969884
S11	D3	0	2.47203	127	388.48	0.303582
S11	D4	0	2.30371	120	451.97	0.555205
S12	D1	244	0.992537	90	8.53	0.0775198
S12	D2	0	2.03823	139	206.76	0.052423
S12	D3	0	2.7453	138	469.97	4.20245
S12	D4	0	2.86281	145	432.71	0.990359

## Sheet: S6
Supplementary Figure S6
TPM values of the phnJ for all size fractions and depths
															Accession codes for reference sequences
Metagenome						Metatranscriptome				Accession codes new sequences					Initially accessed 2nd December 2021 in NCBI
										Deposited in NCBI					Links obtained on 31st August 2023 from NCBI
ID	Depth	TPM - Small	TPM - Medium	TPM - Large		ID	Depth	TPM		Name	Code	Link			Code	Link
M161-1	Below DCM	0	0	0		M161-1	DCM	0.344427		M161-1	OQ435733	https://www.ncbi.nlm.nih.gov/nuccore/OQ435733.1/			ADI16310	https://www.ncbi.nlm.nih.gov/protein/ADI16310.1/
M161-2	Below DCM	0.0150747	0	0.00346776		M161-2	DCM	0		M161-2	OQ435734	https://www.ncbi.nlm.nih.gov/nuccore/OQ435734			WP_007351383	https://www.ncbi.nlm.nih.gov/protein/WP_007351383
M161-3	Below DCM	0	0	0		M161-3	DCM	0.211603		M161-3	OQ435735	https://www.ncbi.nlm.nih.gov/nuccore/OQ435735			WP_008545377	https://www.ncbi.nlm.nih.gov/protein/WP_008545377
M161-4	Below DCM	0	0.00296458	0		M161-4	DCM	0		M161-4	OQ435736	https://www.ncbi.nlm.nih.gov/nuccore/OQ435736			WP_009280148	https://www.ncbi.nlm.nih.gov/protein/WP_009280148
M161-5	Below DCM	0	0	0		M161-5	DCM	0		M161-5	OQ435737	https://www.ncbi.nlm.nih.gov/nuccore/OQ435737			KIN10864	https://www.ncbi.nlm.nih.gov/protein/KIN10864
M161-6	Below DCM	0.00986888	0	0		M161-6	DCM	0		M161-6	OQ435738	https://www.ncbi.nlm.nih.gov/nuccore/OQ435738			WP_051902712	https://www.ncbi.nlm.nih.gov/protein/WP_051902712
M161-7	Below DCM	0	0	0		M161-7	DCM	0.181537		M161-7	OQ435739	https://www.ncbi.nlm.nih.gov/nuccore/OQ435739.1/			WP_067555370	https://www.ncbi.nlm.nih.gov/protein/WP_067555370
M161-8	Below DCM	0	0	0		M161-8	DCM	0.010605		M161-8	OQ435740	https://www.ncbi.nlm.nih.gov/nuccore/OQ435740			SEP46685	https://www.ncbi.nlm.nih.gov/protein/SEP46685
M161-9	Below DCM	0	0	0.131035		M161-9	DCM	0		M161-9	OQ435741	https://www.ncbi.nlm.nih.gov/nuccore/OQ435741			OJX80008	https://www.ncbi.nlm.nih.gov/protein/OJX80008
M161-10	Below DCM	0	0	0		M161-10	DCM	0.456592		M161-10	OQ435742	https://www.ncbi.nlm.nih.gov/nuccore/OQ435742			SIR25283	https://www.ncbi.nlm.nih.gov/protein/SIR25283
M161-11	Below DCM	0	0	0		M161-11	DCM	0.0697521		M161-11	OQ435743	https://www.ncbi.nlm.nih.gov/nuccore/OQ435743			OUT77782	https://www.ncbi.nlm.nih.gov/protein/OUT77782
M161-12	Below DCM	0	0	0		M161-12	DCM	0.0468933		M161-12	OQ435744	https://www.ncbi.nlm.nih.gov/nuccore/OQ435744			OUU06612	https://www.ncbi.nlm.nih.gov/protein/OUU06612
M161-13	Below DCM	0	0	0		M161-13	DCM	0.0913063		M161-13	OQ435745	https://www.ncbi.nlm.nih.gov/nuccore/OQ435745			OUU50006	https://www.ncbi.nlm.nih.gov/protein/OUU50006
M161-14	Below DCM	0	0	0		M161-14	DCM	0.0523378		M161-14	OQ435746	https://www.ncbi.nlm.nih.gov/nuccore/OQ435746			OUW39802	https://www.ncbi.nlm.nih.gov/protein/OUW39802
M161-15	Below DCM	0	0	0		M161-15	DCM	0.0332149		M161-15	OQ435747	https://www.ncbi.nlm.nih.gov/nuccore/OQ435747			WP_089073781	https://www.ncbi.nlm.nih.gov/protein/WP_089073781
M161-16	Below DCM	0	0	0		M161-16	DCM	0.122877		M161-16	OQ435748	https://www.ncbi.nlm.nih.gov/nuccore/OQ435748			WP_089122973	https://www.ncbi.nlm.nih.gov/protein/WP_089122973
M161-17	Below DCM	0	0	0		M161-17	DCM	0.0357938		M161-17	OQ435749	https://www.ncbi.nlm.nih.gov/nuccore/OQ435749			WP_104729592	https://www.ncbi.nlm.nih.gov/protein/WP_104729592
M161-18	Below DCM	0	0	0		M161-18	DCM	0.0513398		M161-18	OQ435750	https://www.ncbi.nlm.nih.gov/nuccore/OQ435750			WP_106739675	https://www.ncbi.nlm.nih.gov/protein/WP_106739675
M161-19	Below DCM	0	0	0		M161-19	DCM	0.00946579		M161-19	OQ435751	https://www.ncbi.nlm.nih.gov/nuccore/OQ435751			WP_107296782	https://www.ncbi.nlm.nih.gov/protein/WP_107296782
M161-20	Below DCM	0	0	0		M161-20	DCM	0.055964		M161-20	OQ435752	https://www.ncbi.nlm.nih.gov/nuccore/OQ435752			WP_109119961	https://www.ncbi.nlm.nih.gov/protein/WP_109119961
M161-21	Below DCM	0	0	0		M161-21	DCM	0.148073		M161-21	OQ435753	https://www.ncbi.nlm.nih.gov/nuccore/OQ435753			WP_127767479	https://www.ncbi.nlm.nih.gov/protein/WP_127767479
M161-22	Below DCM	0	0	0		M161-22	DCM	0.0168461		M161-22	OQ435754	https://www.ncbi.nlm.nih.gov/nuccore/OQ435754			WP_128814661	Record Suppressed
M161-23	Below DCM	0	0	0		M161-23	DCM	0.032979		M161-23	OQ435755	https://www.ncbi.nlm.nih.gov/nuccore/OQ435755			RZO32134	https://www.ncbi.nlm.nih.gov/protein/RZO32134
M161-24	Below DCM	0	0	0		M161-24	DCM	0.067698		M161-24	OQ435756	https://www.ncbi.nlm.nih.gov/nuccore/OQ435756			WP_139333822	Record Suppressed
M161-25	Below DCM	0	0	0		M161-25	DCM	0.139802		M161-25	OQ435757	https://www.ncbi.nlm.nih.gov/nuccore/OQ435757			WP_147127490	https://www.ncbi.nlm.nih.gov/protein/WP_147127490
M161-26	Below DCM	0	0	0		M161-26	DCM	0.0220562		M161-26	OQ435758	https://www.ncbi.nlm.nih.gov/nuccore/OQ435758			WP_147156806	https://www.ncbi.nlm.nih.gov/protein/WP_147156806
M161-27	Below DCM	0	0	0		M161-27	DCM	0.0266753		M161-27	OQ435759	https://www.ncbi.nlm.nih.gov/nuccore/OQ435759			WP_156888697	Record Suppressed
M161-28	Below DCM	0	0	0		M161-28	DCM	0.0811612		M161-28	OQ435760	https://www.ncbi.nlm.nih.gov/nuccore/OQ435760			WP_179573483	https://www.ncbi.nlm.nih.gov/protein/WP_179573483
M161-29	Below DCM	0	0	0		M161-29	DCM	0.0166855		M161-29	OQ435761	https://www.ncbi.nlm.nih.gov/nuccore/OQ435761			WP_180885985	https://www.ncbi.nlm.nih.gov/protein/WP_180885985
M161-30	Below DCM	0	0	0		M161-30	DCM	0.0118528		M161-30	OQ435762	https://www.ncbi.nlm.nih.gov/nuccore/OQ435762			WP_188933666	https://www.ncbi.nlm.nih.gov/protein/WP_188933666
M161-31	Below DCM	0	0	0		M161-31	DCM	0.0261031		M161-31	OQ435763	https://www.ncbi.nlm.nih.gov/nuccore/OQ435763			WP_203444758	https://www.ncbi.nlm.nih.gov/protein/WP_203444758
M161-32	Below DCM	0	0	0		M161-32	DCM	0		M161-32	OQ435764	https://www.ncbi.nlm.nih.gov/nuccore/OQ435764			WP_206417588	https://www.ncbi.nlm.nih.gov/protein/WP_206417588
M161-33	Below DCM	0	0	0		M161-33	DCM	0.0630481		M161-33	OQ435765	https://www.ncbi.nlm.nih.gov/nuccore/OQ435765			WP_207263843	Record Suppressed
M161-34	Below DCM	0	0	0		M161-34	DCM	0.0454764		M161-34	OQ435766	https://www.ncbi.nlm.nih.gov/nuccore/OQ435766.1/			GIR55199	https://www.ncbi.nlm.nih.gov/protein/GIR55199
M161-35	Below DCM	0	0	0		M161-35	DCM	0.076949		M161-35	OQ435767	https://www.ncbi.nlm.nih.gov/nuccore/OQ435767			WP_224508300	https://www.ncbi.nlm.nih.gov/protein/WP_224508300
M161-36	Below DCM	0	0	0		M161-36	DCM	0		M161-36	OQ435768	https://www.ncbi.nlm.nih.gov/nuccore/OQ435768			HAA91902	https://www.ncbi.nlm.nih.gov/protein/HAA91902
M161-1	DCM	0.111509	0	0		M161-1	Intermediate depth	0.559684							HBI9825300	https://www.ncbi.nlm.nih.gov/protein/HBI9825300
M161-2	DCM	0	0	0.00319806		M161-2	Intermediate depth	0							HBM54910	https://www.ncbi.nlm.nih.gov/protein/HBM54910
M161-3	DCM	0.0688453	0	0		M161-3	Intermediate depth	0.0524849							HBM67788	https://www.ncbi.nlm.nih.gov/protein/HBM67788
M161-4	DCM	0.0779148	0	0		M161-4	Intermediate depth	0							MAG90470	https://www.ncbi.nlm.nih.gov/protein/MAG90470
M161-5	DCM	0.0166599	0	0		M161-5	Intermediate depth	0							MAI00752	https://www.ncbi.nlm.nih.gov/protein/MAI00752
M161-6	DCM	0.0884141	0	0		M161-6	Intermediate depth	0							MAI12597	https://www.ncbi.nlm.nih.gov/protein/MAI12597
M161-7	DCM	0.0489776	0	0		M161-7	Intermediate depth	0.280143							MAI47938	https://www.ncbi.nlm.nih.gov/protein/MAI47938
M161-8	DCM	0.0771084	0.00169603	0		M161-8	Intermediate depth	0							MAI58411	https://www.ncbi.nlm.nih.gov/protein/MAI58411
M161-9	DCM	0	0	0.0117487		M161-9	Intermediate depth	0							MAI99356	https://www.ncbi.nlm.nih.gov/protein/MAI99356
M161-10	DCM	0.0163259	0	0		M161-10	Intermediate depth	0.372244							MAJ35028	https://www.ncbi.nlm.nih.gov/protein/MAJ35028
M161-11	DCM	0	0	0		M161-11	Intermediate depth	0.055267							MAJ93429	https://www.ncbi.nlm.nih.gov/protein/MAJ93429
M161-12	DCM	0	0	0		M161-12	Intermediate depth	0.0106095							MAJ95912	https://www.ncbi.nlm.nih.gov/protein/MAJ95912
M161-13	DCM	0.0103228	0	0		M161-13	Intermediate depth	0.163114							MAJ95938	https://www.ncbi.nlm.nih.gov/protein/MAJ95938
M161-14	DCM	0.0108727	0	0		M161-14	Intermediate depth	0.0596343							MAK08905	https://www.ncbi.nlm.nih.gov/protein/MAK08905
M161-15	DCM	0.0102859	0.00369528	0		M161-15	Intermediate depth	0.0214916							MAK08942	https://www.ncbi.nlm.nih.gov/protein/MAK08942
M161-16	DCM	0.0118728	0	0		M161-16	Intermediate depth	0.108976							MAK75882	https://www.ncbi.nlm.nih.gov/protein/MAK75882
M161-17	DCM	0	0	0		M161-17	Intermediate depth	0							MAK83905	https://www.ncbi.nlm.nih.gov/protein/MAK83905
M161-18	DCM	0	0	0		M161-18	Intermediate depth	0.0179073							MAP51430	https://www.ncbi.nlm.nih.gov/protein/MAP51430
M161-19	DCM	0	0	0		M161-19	Intermediate depth	0.0452799							MAR76909	https://www.ncbi.nlm.nih.gov/protein/MAR76909
M161-20	DCM	0.0265738	0	0		M161-20	Intermediate depth	0.0182189							MAS74255	https://www.ncbi.nlm.nih.gov/protein/MAS74255
M161-21	DCM	0	0	0		M161-21	Intermediate depth	0.0299407							MAU86879	https://www.ncbi.nlm.nih.gov/protein/MAU86879
M161-22	DCM	0	0	0		M161-22	Intermediate depth	0.03857							MAV16039	https://www.ncbi.nlm.nih.gov/protein/MAV16039
M161-23	DCM	0.0085107	0	0		M161-23	Intermediate depth	0.0666844							MAV47802	https://www.ncbi.nlm.nih.gov/protein/MAV47802
M161-24	DCM	0.00206061	0	0		M161-24	Intermediate depth	0.134009							MAW53793	https://www.ncbi.nlm.nih.gov/protein/MAW53793
M161-25	DCM	0.00325409	0	0		M161-25	Intermediate depth	0.167005							MAW55648	https://www.ncbi.nlm.nih.gov/protein/MAW55648
M161-26	DCM	0.00174552	0	0		M161-26	Intermediate depth	0.07659							MBA4795341	https://www.ncbi.nlm.nih.gov/protein/MBA4795341
M161-27	DCM	0.00499991	0	0		M161-27	Intermediate depth	0.0352585							MBA4796676	https://www.ncbi.nlm.nih.gov/protein/MBA4796676
M161-28	DCM	0.025807	0	0		M161-28	Intermediate depth	0.0175246							MBA4810058	https://www.ncbi.nlm.nih.gov/protein/MBA4810058
M161-29	DCM	0	0	0		M161-29	Intermediate depth	0.0477528							MBC7923115	https://www.ncbi.nlm.nih.gov/protein/MBC7923115
M161-30	DCM	0	0	0		M161-30	Intermediate depth	0.0453236							MBC9897348	Record suppressed
M161-31	DCM	0	0	0		M161-31	Intermediate depth	0.119373							MBD1109626	https://www.ncbi.nlm.nih.gov/protein/MBD1109626
M161-32	DCM	0	0	0		M161-32	Intermediate depth	0							MBD1152294	https://www.ncbi.nlm.nih.gov/protein/MBD1152294
M161-33	DCM	0.00325409	0	0		M161-33	Intermediate depth	0.0650173							MBD1158435	https://www.ncbi.nlm.nih.gov/protein/MBD1158435
M161-34	DCM	0.00192803	0	0		M161-34	Intermediate depth	0.0302136							MBE90116	https://www.ncbi.nlm.nih.gov/protein/MBE90116
M161-35	DCM	0.0278682	0.00834322	0		M161-35	Intermediate depth	0.0946215							MBI1338932	https://www.ncbi.nlm.nih.gov/protein/MBI1338932
M161-36	DCM	0	0	0		M161-36	Intermediate depth	0							MBL6625907	https://www.ncbi.nlm.nih.gov/protein/MBL6625907
M161-1	Intermediate depth	0.307511	0	0		M161-1	Surface depth	0.0623122							MBO6782118	https://www.ncbi.nlm.nih.gov/protein/MBO6782118
M161-2	Intermediate depth	0	0	0		M161-2	Surface depth	0							MBO92414	https://www.ncbi.nlm.nih.gov/protein/MBO92414
M161-3	Intermediate depth	0.0955388	0.00206219	0		M161-3	Surface depth	0.163416							MBS9773392	https://www.ncbi.nlm.nih.gov/protein/MBS9773392
M161-4	Intermediate depth	0	0	0		M161-4	Surface depth	0.123507							MBW0152599	https://www.ncbi.nlm.nih.gov/protein/MBW0152599
M161-5	Intermediate depth	0	0	0		M161-5	Surface depth	0.0178436							MBX9470232	https://www.ncbi.nlm.nih.gov/protein/MBX9470232
M161-6	Intermediate depth	0	0	0		M161-6	Surface depth	0.0507298							MBY0611521	https://www.ncbi.nlm.nih.gov/protein/MBY0611521
M161-7	Intermediate depth	0.212033	0.00180939	0		M161-7	Surface depth	0.0944231							MCB9930104	https://www.ncbi.nlm.nih.gov/protein/MCB9930104
M161-8	Intermediate depth	0.0166354	0	0		M161-8	Surface depth	0.0589905							NBP73594	https://www.ncbi.nlm.nih.gov/protein/NBP73594
M161-9	Intermediate depth	0	0.00841643	0.180951		M161-9	Surface depth	0							NCV17450	https://www.ncbi.nlm.nih.gov/protein/NCV17450
M161-10	Intermediate depth	0.47091	0.0615192	0		M161-10	Surface depth	0							NCW10373	https://www.ncbi.nlm.nih.gov/protein/NCW10373
M161-11	Intermediate depth	0.0277881	0.00679775	0		M161-11	Surface depth	0							NCX55223	https://www.ncbi.nlm.nih.gov/protein/NCX55223
M161-12	Intermediate depth	0.0204487	0.00166744	0		M161-12	Surface depth	0							NCX58566	https://www.ncbi.nlm.nih.gov/protein/NCX58566
M161-13	Intermediate depth	0.0961337	0.0286018	0		M161-13	Surface depth	0							NCX90850	https://www.ncbi.nlm.nih.gov/protein/NCX90850
M161-14	Intermediate depth	0.0187655	0.00516438	0		M161-14	Surface depth	0							NDH23478	https://www.ncbi.nlm.nih.gov/protein/NDH23478
M161-15	Intermediate depth	0.0750786	0.0113998	0		M161-15	Surface depth	0							NDH25562	https://www.ncbi.nlm.nih.gov/protein/NDH25562
M161-16	Intermediate depth	0.115265	0.0037596	0		M161-16	Surface depth	0							NDH76693	https://www.ncbi.nlm.nih.gov/protein/NDH76693
M161-17	Intermediate depth	0.0449179	0	0		M161-17	Surface depth	0.0159283							NER28171	https://www.ncbi.nlm.nih.gov/protein/NER28171
M161-18	Intermediate depth	0.0253105	0.00337727	0		M161-18	Surface depth	0							NQV48805	https://www.ncbi.nlm.nih.gov/protein/NQV48805
M161-19	Intermediate depth	0.0387875	0	0		M161-19	Surface depth	0							NQX94799	https://www.ncbi.nlm.nih.gov/protein/NQX94799
M161-20	Intermediate depth	0.050164	0	0		M161-20	Surface depth	0.0213464							NRB03208	https://www.ncbi.nlm.nih.gov/protein/NRB03208
M161-21	Intermediate depth	0.0992565	0.00338804	0		M161-21	Surface depth	0
M161-22	Intermediate depth	0.0139386	0.0102293	0		M161-22	Surface depth	0
M161-23	Intermediate depth	0.033417	0	0		M161-23	Surface depth	0
M161-24	Intermediate depth	0.0809093	0	0		M161-24	Surface depth	0
M161-25	Intermediate depth	0.120399	0.0126227	0		M161-25	Surface depth	0
M161-26	Intermediate depth	0.0659012	0	0		M161-26	Surface depth	0
M161-27	Intermediate depth	0.030203	0.00369426	0		M161-27	Surface depth	0
M161-28	Intermediate depth	0.0103928	0	0		M161-28	Surface depth	0.0405393
M161-29	Intermediate depth	0.0299124	0	0		M161-29	Surface depth	0
M161-30	Intermediate depth	0.0188878	0	0		M161-30	Surface depth	0
M161-31	Intermediate depth	0.0272975	0.00286189	0		M161-31	Surface depth	0
M161-32	Intermediate depth	0	0	0		M161-32	Surface depth	0
M161-33	Intermediate depth	0.0442283	0	0		M161-33	Surface depth	0
M161-34	Intermediate depth	0.00582333	0	0.00516192		M161-34	Surface depth	0
M161-35	Intermediate depth	0.133272	0.017159	0		M161-35	Surface depth	0
M161-36	Intermediate depth	0	0.00328675	0		M161-36	Surface depth	0
M161-1	Surface depth	0.265356	0.00443782	0
M161-2	Surface depth	0	0	0
M161-3	Surface depth	0.0949937	0.00255476	0
M161-4	Surface depth	0	0	0
M161-5	Surface depth	0	0	0
M161-6	Surface depth	0	0	0
M161-7	Surface depth	0.227519	0.00224158	0
M161-8	Surface depth	0.006514	0	0
M161-9	Surface depth	0	0	0.774016
M161-10	Surface depth	0.387458	0.143461	0.00154935
M161-11	Surface depth	0.0423155	0.00842144	0
M161-12	Surface depth	0.0311391	0.00826288	0
M161-13	Surface depth	0.149557	0.0425202	0
M161-14	Surface depth	0.0514367	0.00426529	0.00294812
M161-15	Surface depth	0.0567704	0.0117689	0
M161-16	Surface depth	0.163823	0	0.00321929
M161-17	Surface depth	0.0146573	0	0.00403243
M161-18	Surface depth	0.0399442	0.00836792	0
M161-19	Surface depth	0.0243645	0	0.00152341
M161-20	Surface depth	0.0343753	0	0
M161-21	Surface depth	0.0801432	0.0146905	0
M161-22	Surface depth	0.0275933	0.0126727	0
M161-23	Surface depth	0.0375782	0	0
M161-24	Surface depth	0.0653951	0.00282927	0
M161-25	Surface depth	0.188582	0.0804229	0
M161-26	Surface depth	0.0481698	0.0215697	0
M161-27	Surface depth	0.0413937	0	0.00632667
M161-28	Surface depth	0.0569741	0.00708671	0
M161-29	Surface depth	0.0588652	0.00627594	0
M161-30	Surface depth	0.0194145	0	0
M161-31	Surface depth	0.010689	0	0
M161-32	Surface depth	0.0157926	0	0
M161-33	Surface depth	0.0449004	0.00223397	0
M161-34	Surface depth	0.0452254	0	0
M161-35	Surface depth	0.10895	0.0212576	0
M161-36	Surface depth	0.0163678	0.0122154	0

[truncated: 3 more sheets: S7, S8, S9]
